# Supplementary material for: NiH-catalyzed anti-Markovnikov hydroamidation of unactivated alkenes with 1,4,2-dioxazol-5-ones for the direct synthesis of N-alkyl amides
Source: Commun Chem. 2022 Dec 22;5:176. doi: 10.1038/s42004-022-00791-4 (PMC9814879; doi:10.1038/s42004-022-00791-4)
Supplement: Supplementary file 8 — Dataset 2 [file 42004_2022_791_MOESM8_ESM.cif]

 
data_hk-2
 
_audit_creation_method            'SHELXL-2018/3'
_shelx_SHELXL_version_number      '2018/3'
_chemical_name_systematic         ?
_chemical_name_common             ?
_chemical_melting_point           ?
_chemical_formula_moiety          'C24 H27 N O3'
_chemical_formula_sum
 'C24 H27 N O3' 
_chemical_formula_weight          377.47

loop_
 _atom_type_symbol
 _atom_type_description
 _atom_type_scat_dispersion_real
 _atom_type_scat_dispersion_imag
 _atom_type_scat_source
 'C'  'C'   0.0181   0.0091
 'International Tables Vol C Tables 4.2.6.8 and 6.1.1.4'
 'H'  'H'   0.0000   0.0000
 'International Tables Vol C Tables 4.2.6.8 and 6.1.1.4'
 'N'  'N'   0.0311   0.0180
 'International Tables Vol C Tables 4.2.6.8 and 6.1.1.4'
 'O'  'O'   0.0492   0.0322
 'International Tables Vol C Tables 4.2.6.8 and 6.1.1.4'
 
_space_group_crystal_system       orthorhombic
_space_group_IT_number            61
_space_group_name_H-M_alt         'P b c a'
_space_group_name_Hall            '-P 2ac 2ab'
 
_shelx_space_group_comment
;
The symmetry employed for this shelxl refinement is uniquely defined
by the following loop, which should always be used as a source of
symmetry information in preference to the above space-group names.
They are only intended as comments.
;
 
loop_
 _space_group_symop_operation_xyz
 'x, y, z'
 '-x+1/2, -y, z+1/2'
 'x+1/2, -y+1/2, -z'
 '-x, y+1/2, -z+1/2'
 '-x, -y, -z'
 'x-1/2, y, -z-1/2'
 '-x-1/2, y-1/2, z'
 'x, -y-1/2, z-1/2'
 
_cell_length_a                    9.4287(3)
_cell_length_b                    11.8645(6)
_cell_length_c                    35.4924(9)
_cell_angle_alpha                 90
_cell_angle_beta                  90
_cell_angle_gamma                 90
_cell_volume                      3970.4(2)
_cell_formula_units_Z             8
_cell_measurement_temperature     180(2)
_cell_measurement_reflns_used     21233
_cell_measurement_theta_min       2.50 
_cell_measurement_theta_max        27.33
 
_exptl_crystal_description        'block'
_exptl_crystal_colour             'colourless'
_exptl_crystal_density_meas       ?
_exptl_crystal_density_method     ?
_exptl_crystal_density_diffrn     1.263          
_exptl_crystal_F_000              1616
_exptl_transmission_factor_min    ?
_exptl_transmission_factor_max    ?
_exptl_crystal_size_max           ?
_exptl_crystal_size_mid           ?
_exptl_crystal_size_min           ?
_exptl_absorpt_coefficient_mu     0.657
_shelx_estimated_absorpt_T_min    ?
_shelx_estimated_absorpt_T_max    ?
_exptl_absorpt_correction_type    ?
_exptl_absorpt_correction_T_min   ?
_exptl_absorpt_correction_T_max   ?
_exptl_absorpt_process_details    ?
_exptl_absorpt_special_details    ?
_diffrn_ambient_temperature       180(2)
_diffrn_radiation_wavelength      1.54184
_diffrn_radiation_type            CuK\a
_diffrn_source                     'fine-focus sealed tube'
_diffrn_measurement_device_type   'Bruker APEX-II CCD'
_diffrn_measurement_method        '\f and \w scans' 
_diffrn_detector_area_resol_mean  ?
_diffrn_reflns_number             21233
_diffrn_reflns_av_unetI/netI      0.0139
_diffrn_reflns_av_R_equivalents   0.0224
_diffrn_reflns_limit_h_min        -11
_diffrn_reflns_limit_h_max        11
_diffrn_reflns_limit_k_min        -12
_diffrn_reflns_limit_k_max        14
_diffrn_reflns_limit_l_min        -44
_diffrn_reflns_limit_l_max        42
_diffrn_reflns_theta_min          5.312
_diffrn_reflns_theta_max          77.044
_diffrn_reflns_theta_full         67.684
_diffrn_measured_fraction_theta_max   0.974
_diffrn_measured_fraction_theta_full  0.996
_diffrn_reflns_Laue_measured_fraction_max    0.974
_diffrn_reflns_Laue_measured_fraction_full   0.996
_diffrn_reflns_point_group_measured_fraction_max   0.974
_diffrn_reflns_point_group_measured_fraction_full  0.996
_reflns_number_total              4086
_reflns_number_gt                 3933
_reflns_threshold_expression      'I > 2\s(I)'
_reflns_Friedel_coverage          0.000
_reflns_Friedel_fraction_max      .
_reflns_Friedel_fraction_full     .
 
_reflns_special_details
;
 Reflections were merged by SHELXL according to the crystal
 class for the calculation of statistics and refinement.
 
 _reflns_Friedel_fraction is defined as the number of unique
 Friedel pairs measured divided by the number that would be
 possible theoretically, ignoring centric projections and
 systematic absences.
;
 
_computing_data_collection          'Bruker APEX2' 
_computing_cell_refinement          'Bruker SAINT'
_computing_data_reduction           'Bruker SAINT' 
_computing_structure_solution     'SHELXT 2018/2 (Sheldrick, 2018)'
_computing_structure_refinement 'SHELXL-2018/3 (Sheldrick, 2018)'
_computing_molecular_graphics      'Bruker SHELXTL'
_computing_publication_material    'Bruker SHELXTL'
_refine_special_details           ?
_refine_ls_structure_factor_coef  Fsqd
_refine_ls_matrix_type            full
_refine_ls_weighting_scheme       calc
_refine_ls_weighting_details
'w=1/[\s^2^(Fo^2^)+(0.0486P)^2^+1.3863P] where P=(Fo^2^+2Fc^2^)/3'
_atom_sites_solution_primary      ?
_atom_sites_solution_secondary    ?
_atom_sites_solution_hydrogens    geom
_refine_ls_hydrogen_treatment     constr
_refine_ls_extinction_method      'SHELXL-2018/3 (Sheldrick 2018)'
_refine_ls_extinction_coef        0.0013(2)
_refine_ls_extinction_expression
 'Fc^*^=kFc[1+0.001xFc^2^\l^3^/sin(2\q)]^-1/4^'
_refine_ls_number_reflns          4086
_refine_ls_number_parameters      254
_refine_ls_number_restraints      0
_refine_ls_R_factor_all           0.0437
_refine_ls_R_factor_gt            0.0426
_refine_ls_wR_factor_ref          0.1096
_refine_ls_wR_factor_gt           0.1087
_refine_ls_goodness_of_fit_ref    1.044
_refine_ls_restrained_S_all       1.044
_refine_ls_shift/su_max           0.001
_refine_ls_shift/su_mean          0.000
 
loop_
 _atom_site_label
 _atom_site_type_symbol
 _atom_site_fract_x
 _atom_site_fract_y
 _atom_site_fract_z
 _atom_site_U_iso_or_equiv
 _atom_site_adp_type
 _atom_site_occupancy
 _atom_site_site_symmetry_order  
 _atom_site_calc_flag
 _atom_site_refinement_flags_posn
 _atom_site_refinement_flags_adp
 _atom_site_refinement_flags_occupancy
 _atom_site_disorder_assembly
 _atom_site_disorder_group
O21 O 0.02321(9) 0.22614(9) 0.48318(3) 0.0429(2) Uani 1 1 d . . . . .
O1 O -0.00414(11) -0.18259(8) 0.37184(3) 0.0452(2) Uani 1 1 d . . . . .
N18 N 0.22093(10) 0.28843(9) 0.51224(3) 0.0360(2) Uani 1 1 d . . . . .
H18 H 0.312510 0.277865 0.515455 0.043 Uiso 1 1 calc R U . . .
C7 C 0.11527(12) 0.00194(10) 0.37451(3) 0.0321(3) Uani 1 1 d . . . . .
C17 C 0.15286(12) 0.22510(10) 0.48707(3) 0.0316(3) Uani 1 1 d . . . . .
O28 O 0.18441(12) 0.11681(8) 0.32364(3) 0.0506(3) Uani 1 1 d . . . . .
C27 C 0.17784(16) 0.46081(13) 0.63908(4) 0.0485(3) Uani 1 1 d . . . . .
H27A H 0.274698 0.492997 0.638543 0.058 Uiso 1 1 calc R U . . .
H27B H 0.184741 0.382717 0.648732 0.058 Uiso 1 1 calc R U . . .
C6 C 0.17929(12) 0.07962(10) 0.39928(3) 0.0325(3) Uani 1 1 d . . . . .
H6 H 0.227922 0.142351 0.388806 0.039 Uiso 1 1 calc R U . . .
C16 C 0.24890(12) 0.15213(11) 0.46296(3) 0.0372(3) Uani 1 1 d . . . . .
H16A H 0.307875 0.202106 0.447041 0.045 Uiso 1 1 calc R U . . .
H16B H 0.313733 0.110083 0.479812 0.045 Uiso 1 1 calc R U . . .
C4 C 0.10038(12) -0.02240(11) 0.45296(4) 0.0365(3) Uani 1 1 d . . . . .
H4 H 0.092081 -0.030019 0.479516 0.044 Uiso 1 1 calc R U . . .
C5 C 0.17490(12) 0.06915(10) 0.43786(3) 0.0330(3) Uani 1 1 d . . . . .
C22 C 0.11883(13) 0.45844(11) 0.59944(4) 0.0382(3) Uani 1 1 d . . . . .
H22 H 0.022499 0.423369 0.600662 0.046 Uiso 1 1 calc R U . . .
C3 C 0.03930(13) -0.10114(11) 0.42982(4) 0.0377(3) Uani 1 1 d . . . . .
H3 H -0.011247 -0.162484 0.440572 0.045 Uiso 1 1 calc R U . . .
C2 C 0.05022(13) -0.09258(10) 0.39080(4) 0.0346(3) Uani 1 1 d . . . . .
C23 C 0.10068(17) 0.57861(12) 0.58488(5) 0.0509(4) Uani 1 1 d . . . . .
H23A H 0.055491 0.576411 0.559711 0.061 Uiso 1 1 calc R U . . .
H23B H 0.195187 0.613980 0.582064 0.061 Uiso 1 1 calc R U . . .
C8 C 0.11323(13) 0.03632(10) 0.33399(3) 0.0368(3) Uani 1 1 d . . . . .
C14 C -0.00937(15) -0.13370(13) 0.30598(4) 0.0460(3) Uani 1 1 d . . . . .
C9 C 0.01650(14) -0.01777(12) 0.30620(3) 0.0404(3) Uani 1 1 d . . . . .
C19 C 0.15035(13) 0.37402(11) 0.53454(4) 0.0394(3) Uani 1 1 d . . . . .
H19A H 0.048254 0.355311 0.536340 0.047 Uiso 1 1 calc R U . . .
H19B H 0.158703 0.447463 0.521486 0.047 Uiso 1 1 calc R U . . .
C20 C 0.21019(13) 0.38521(10) 0.57369(4) 0.0372(3) Uani 1 1 d . . . . .
H20A H 0.306369 0.418337 0.572089 0.045 Uiso 1 1 calc R U . . .
H20B H 0.219302 0.309226 0.584963 0.045 Uiso 1 1 calc R U . . .
C10 C -0.04545(17) 0.05085(15) 0.27890(4) 0.0540(4) Uani 1 1 d . . . . .
H10 H -0.027461 0.129631 0.278959 0.065 Uiso 1 1 calc R U . . .
C13 C -0.09557(19) -0.17908(17) 0.27797(5) 0.0643(5) Uani 1 1 d . . . . .
H13 H -0.112615 -0.257973 0.277318 0.077 Uiso 1 1 calc R U . . .
C11 C -0.1330(2) 0.0046(2) 0.25175(5) 0.0717(5) Uani 1 1 d . . . . .
H11 H -0.176890 0.051879 0.233555 0.086 Uiso 1 1 calc R U . . .
C26 C 0.0859(2) 0.53017(15) 0.66569(5) 0.0618(4) Uani 1 1 d . . . . .
H26A H -0.008438 0.494307 0.668118 0.074 Uiso 1 1 calc R U . . .
H26B H 0.130262 0.531917 0.690972 0.074 Uiso 1 1 calc R U . . .
C25 C 0.0684(2) 0.64961(14) 0.65125(6) 0.0688(5) Uani 1 1 d . . . . .
H25A H 0.161324 0.688396 0.651689 0.083 Uiso 1 1 calc R U . . .
H25B H 0.002959 0.691369 0.668019 0.083 Uiso 1 1 calc R U . . .
C24 C 0.01011(19) 0.65028(13) 0.61136(5) 0.0596(4) Uani 1 1 d . . . . .
H24A H 0.007213 0.728762 0.601920 0.072 Uiso 1 1 calc R U . . .
H24B H -0.088130 0.620836 0.611546 0.072 Uiso 1 1 calc R U . . .
C12 C -0.1565(2) -0.1100(2) 0.25108(5) 0.0783(6) Uani 1 1 d . . . . .
H12 H -0.214975 -0.141734 0.232033 0.094 Uiso 1 1 calc R U . . .
C15 C 0.05593(17) -0.20606(12) 0.33553(4) 0.0495(4) Uani 1 1 d . . . . .
H15A H 0.040360 -0.286359 0.329175 0.059 Uiso 1 1 calc R U . . .
H15B H 0.159480 -0.192430 0.336299 0.059 Uiso 1 1 calc R U . . .
 
loop_
 _atom_site_aniso_label
 _atom_site_aniso_U_11
 _atom_site_aniso_U_22
 _atom_site_aniso_U_33
 _atom_site_aniso_U_23
 _atom_site_aniso_U_13
 _atom_site_aniso_U_12
O21 0.0200(4) 0.0599(6) 0.0487(5) -0.0034(4) -0.0021(3) 0.0001(4)
O1 0.0527(6) 0.0323(5) 0.0505(5) -0.0007(4) 0.0017(4) -0.0080(4)
N18 0.0202(5) 0.0450(6) 0.0430(6) -0.0033(4) 0.0004(4) 0.0005(4)
C7 0.0294(6) 0.0306(6) 0.0362(6) 0.0033(5) 0.0018(4) 0.0027(4)
C17 0.0223(5) 0.0390(6) 0.0335(6) 0.0079(5) 0.0004(4) -0.0019(4)
O28 0.0658(7) 0.0468(5) 0.0391(5) 0.0054(4) 0.0063(5) -0.0148(5)
C27 0.0492(8) 0.0453(7) 0.0510(8) -0.0052(6) -0.0067(6) 0.0010(6)
C6 0.0267(5) 0.0322(6) 0.0386(6) 0.0044(5) 0.0036(5) -0.0002(4)
C16 0.0225(5) 0.0498(7) 0.0392(6) -0.0006(5) 0.0009(5) -0.0023(5)
C4 0.0301(6) 0.0431(7) 0.0363(6) 0.0097(5) 0.0008(5) 0.0037(5)
C5 0.0225(5) 0.0389(6) 0.0374(6) 0.0025(5) 0.0005(4) 0.0030(5)
C22 0.0337(6) 0.0342(6) 0.0467(7) -0.0011(5) -0.0003(5) -0.0007(5)
C3 0.0340(6) 0.0336(6) 0.0456(7) 0.0124(5) 0.0009(5) -0.0001(5)
C2 0.0300(6) 0.0292(6) 0.0445(7) 0.0037(5) -0.0015(5) 0.0012(5)
C23 0.0557(9) 0.0364(7) 0.0607(9) 0.0050(6) 0.0086(7) 0.0050(6)
C8 0.0393(7) 0.0345(6) 0.0367(6) 0.0010(5) 0.0055(5) 0.0018(5)
C14 0.0428(7) 0.0518(8) 0.0433(7) -0.0122(6) 0.0076(6) -0.0034(6)
C9 0.0399(7) 0.0497(7) 0.0316(6) -0.0025(5) 0.0057(5) 0.0004(6)
C19 0.0307(6) 0.0410(7) 0.0464(7) -0.0005(5) 0.0003(5) 0.0043(5)
C20 0.0290(6) 0.0346(6) 0.0482(7) -0.0005(5) -0.0029(5) 0.0001(5)
C10 0.0570(9) 0.0712(10) 0.0338(7) 0.0062(7) 0.0028(6) 0.0023(8)
C13 0.0630(10) 0.0785(12) 0.0515(9) -0.0230(8) 0.0055(8) -0.0175(9)
C11 0.0663(11) 0.1109(16) 0.0380(8) 0.0063(9) -0.0079(7) -0.0027(11)
C26 0.0762(11) 0.0580(9) 0.0512(9) -0.0143(7) 0.0008(8) 0.0004(8)
C25 0.0776(12) 0.0484(9) 0.0803(12) -0.0232(8) 0.0140(10) -0.0037(8)
C24 0.0644(10) 0.0372(7) 0.0773(11) -0.0014(7) 0.0115(8) 0.0117(7)
C12 0.0689(12) 0.1235(18) 0.0425(8) -0.0165(10) -0.0075(8) -0.0197(12)
C15 0.0541(8) 0.0347(7) 0.0596(8) -0.0104(6) 0.0059(7) 0.0004(6)
 
_geom_special_details
;
 All esds (except the esd in the dihedral angle between two l.s. planes)
 are estimated using the full covariance matrix.  The cell esds are taken
 into account individually in the estimation of esds in distances, angles
 and torsion angles; correlations between esds in cell parameters are only
 used when they are defined by crystal symmetry.  An approximate (isotropic)
 treatment of cell esds is used for estimating esds involving l.s. planes.
;
 
loop_
 _geom_bond_atom_site_label_1
 _geom_bond_atom_site_label_2
 _geom_bond_distance
 _geom_bond_site_symmetry_2
 _geom_bond_publ_flag
O21 C17 1.2303(14) . ?
O1 C2 1.3624(15) . ?
O1 C15 1.4348(17) . ?
N18 C17 1.3319(15) . ?
N18 C19 1.4493(16) . ?
N18 H18 0.8800 . ?
C7 C2 1.4028(16) . ?
C7 C6 1.4095(17) . ?
C7 C8 1.4952(17) . ?
C17 C16 1.5173(17) . ?
O28 C8 1.2235(16) . ?
C27 C22 1.5132(19) . ?
C27 C26 1.523(2) . ?
C27 H27A 0.9900 . ?
C27 H27B 0.9900 . ?
C6 C5 1.3755(17) . ?
C6 H6 0.9500 . ?
C16 C5 1.4999(17) . ?
C16 H16A 0.9900 . ?
C16 H16B 0.9900 . ?
C4 C3 1.3707(19) . ?
C4 C5 1.4003(17) . ?
C4 H4 0.9500 . ?
C22 C23 1.5262(18) . ?
C22 C20 1.5271(17) . ?
C22 H22 1.0000 . ?
C3 C2 1.3925(18) . ?
C3 H3 0.9500 . ?
C23 C24 1.528(2) . ?
C23 H23A 0.9900 . ?
C23 H23B 0.9900 . ?
C8 C9 1.4887(18) . ?
C14 C13 1.393(2) . ?
C14 C9 1.397(2) . ?
C14 C15 1.489(2) . ?
C9 C10 1.394(2) . ?
C19 C20 1.5056(18) . ?
C19 H19A 0.9900 . ?
C19 H19B 0.9900 . ?
C20 H20A 0.9900 . ?
C20 H20B 0.9900 . ?
C10 C11 1.382(2) . ?
C10 H10 0.9500 . ?
C13 C12 1.383(3) . ?
C13 H13 0.9500 . ?
C11 C12 1.378(3) . ?
C11 H11 0.9500 . ?
C26 C25 1.516(3) . ?
C26 H26A 0.9900 . ?
C26 H26B 0.9900 . ?
C25 C24 1.519(3) . ?
C25 H25A 0.9900 . ?
C25 H25B 0.9900 . ?
C24 H24A 0.9900 . ?
C24 H24B 0.9900 . ?
C12 H12 0.9500 . ?
C15 H15A 0.9900 . ?
C15 H15B 0.9900 . ?
 
loop_
 _geom_angle_atom_site_label_1
 _geom_angle_atom_site_label_2
 _geom_angle_atom_site_label_3
 _geom_angle
 _geom_angle_site_symmetry_1
 _geom_angle_site_symmetry_3
 _geom_angle_publ_flag
C2 O1 C15 116.57(10) . . ?
C17 N18 C19 122.70(10) . . ?
C17 N18 H18 118.7 . . ?
C19 N18 H18 118.7 . . ?
C2 C7 C6 116.92(11) . . ?
C2 C7 C8 127.51(11) . . ?
C6 C7 C8 115.29(10) . . ?
O21 C17 N18 123.26(11) . . ?
O21 C17 C16 122.37(11) . . ?
N18 C17 C16 114.36(10) . . ?
C22 C27 C26 112.17(12) . . ?
C22 C27 H27A 109.2 . . ?
C26 C27 H27A 109.2 . . ?
C22 C27 H27B 109.2 . . ?
C26 C27 H27B 109.2 . . ?
H27A C27 H27B 107.9 . . ?
C5 C6 C7 123.30(11) . . ?
C5 C6 H6 118.3 . . ?
C7 C6 H6 118.3 . . ?
C5 C16 C17 115.59(10) . . ?
C5 C16 H16A 108.4 . . ?
C17 C16 H16A 108.4 . . ?
C5 C16 H16B 108.4 . . ?
C17 C16 H16B 108.4 . . ?
H16A C16 H16B 107.4 . . ?
C3 C4 C5 120.67(11) . . ?
C3 C4 H4 119.7 . . ?
C5 C4 H4 119.7 . . ?
C6 C5 C4 117.79(11) . . ?
C6 C5 C16 121.20(11) . . ?
C4 C5 C16 121.01(11) . . ?
C27 C22 C23 109.80(12) . . ?
C27 C22 C20 111.08(11) . . ?
C23 C22 C20 113.08(11) . . ?
C27 C22 H22 107.5 . . ?
C23 C22 H22 107.5 . . ?
C20 C22 H22 107.5 . . ?
C4 C3 C2 121.01(11) . . ?
C4 C3 H3 119.5 . . ?
C2 C3 H3 119.5 . . ?
O1 C2 C3 113.98(11) . . ?
O1 C2 C7 125.98(11) . . ?
C3 C2 C7 120.03(11) . . ?
C22 C23 C24 111.97(12) . . ?
C22 C23 H23A 109.2 . . ?
C24 C23 H23A 109.2 . . ?
C22 C23 H23B 109.2 . . ?
C24 C23 H23B 109.2 . . ?
H23A C23 H23B 107.9 . . ?
O28 C8 C9 118.28(11) . . ?
O28 C8 C7 119.64(12) . . ?
C9 C8 C7 121.84(11) . . ?
C13 C14 C9 119.11(15) . . ?
C13 C14 C15 121.43(15) . . ?
C9 C14 C15 119.45(12) . . ?
C10 C9 C14 119.87(14) . . ?
C10 C9 C8 117.74(13) . . ?
C14 C9 C8 122.35(12) . . ?
N18 C19 C20 113.19(10) . . ?
N18 C19 H19A 108.9 . . ?
C20 C19 H19A 108.9 . . ?
N18 C19 H19B 108.9 . . ?
C20 C19 H19B 108.9 . . ?
H19A C19 H19B 107.8 . . ?
C19 C20 C22 113.03(10) . . ?
C19 C20 H20A 109.0 . . ?
C22 C20 H20A 109.0 . . ?
C19 C20 H20B 109.0 . . ?
C22 C20 H20B 109.0 . . ?
H20A C20 H20B 107.8 . . ?
C11 C10 C9 120.22(17) . . ?
C11 C10 H10 119.9 . . ?
C9 C10 H10 119.9 . . ?
C12 C13 C14 120.40(18) . . ?
C12 C13 H13 119.8 . . ?
C14 C13 H13 119.8 . . ?
C12 C11 C10 119.97(18) . . ?
C12 C11 H11 120.0 . . ?
C10 C11 H11 120.0 . . ?
C25 C26 C27 110.94(14) . . ?
C25 C26 H26A 109.5 . . ?
C27 C26 H26A 109.5 . . ?
C25 C26 H26B 109.5 . . ?
C27 C26 H26B 109.5 . . ?
H26A C26 H26B 108.0 . . ?
C26 C25 C24 111.08(14) . . ?
C26 C25 H25A 109.4 . . ?
C24 C25 H25A 109.4 . . ?
C26 C25 H25B 109.4 . . ?
C24 C25 H25B 109.4 . . ?
H25A C25 H25B 108.0 . . ?
C25 C24 C23 111.61(14) . . ?
C25 C24 H24A 109.3 . . ?
C23 C24 H24A 109.3 . . ?
C25 C24 H24B 109.3 . . ?
C23 C24 H24B 109.3 . . ?
H24A C24 H24B 108.0 . . ?
C11 C12 C13 120.40(17) . . ?
C11 C12 H12 119.8 . . ?
C13 C12 H12 119.8 . . ?
O1 C15 C14 110.94(11) . . ?
O1 C15 H15A 109.5 . . ?
C14 C15 H15A 109.5 . . ?
O1 C15 H15B 109.5 . . ?
C14 C15 H15B 109.5 . . ?
H15A C15 H15B 108.0 . . ?
 
loop_
 _geom_torsion_atom_site_label_1
 _geom_torsion_atom_site_label_2
 _geom_torsion_atom_site_label_3
 _geom_torsion_atom_site_label_4
 _geom_torsion
 _geom_torsion_site_symmetry_1
 _geom_torsion_site_symmetry_2
 _geom_torsion_site_symmetry_3
 _geom_torsion_site_symmetry_4
 _geom_torsion_publ_flag
C19 N18 C17 O21 -7.18(18) . . . . ?
C19 N18 C17 C16 171.96(11) . . . . ?
C2 C7 C6 C5 -2.99(17) . . . . ?
C8 C7 C6 C5 171.45(11) . . . . ?
O21 C17 C16 C5 -8.38(17) . . . . ?
N18 C17 C16 C5 172.46(10) . . . . ?
C7 C6 C5 C4 -1.30(17) . . . . ?
C7 C6 C5 C16 177.95(11) . . . . ?
C3 C4 C5 C6 2.69(17) . . . . ?
C3 C4 C5 C16 -176.56(11) . . . . ?
C17 C16 C5 C6 113.22(12) . . . . ?
C17 C16 C5 C4 -67.55(15) . . . . ?
C26 C27 C22 C23 56.08(17) . . . . ?
C26 C27 C22 C20 -178.10(12) . . . . ?
C5 C4 C3 C2 0.32(18) . . . . ?
C15 O1 C2 C3 -152.74(12) . . . . ?
C15 O1 C2 C7 26.05(17) . . . . ?
C4 C3 C2 O1 174.06(11) . . . . ?
C4 C3 C2 C7 -4.80(18) . . . . ?
C6 C7 C2 O1 -172.75(11) . . . . ?
C8 C7 C2 O1 13.6(2) . . . . ?
C6 C7 C2 C3 5.96(17) . . . . ?
C8 C7 C2 C3 -167.69(12) . . . . ?
C27 C22 C23 C24 -54.76(17) . . . . ?
C20 C22 C23 C24 -179.43(12) . . . . ?
C2 C7 C8 O28 -174.45(12) . . . . ?
C6 C7 C8 O28 11.80(17) . . . . ?
C2 C7 C8 C9 11.36(19) . . . . ?
C6 C7 C8 C9 -162.38(11) . . . . ?
C13 C14 C9 C10 0.9(2) . . . . ?
C15 C14 C9 C10 -179.28(13) . . . . ?
C13 C14 C9 C8 -176.81(13) . . . . ?
C15 C14 C9 C8 3.0(2) . . . . ?
O28 C8 C9 C10 -32.82(18) . . . . ?
C7 C8 C9 C10 141.44(13) . . . . ?
O28 C8 C9 C14 144.95(13) . . . . ?
C7 C8 C9 C14 -40.79(18) . . . . ?
C17 N18 C19 C20 145.36(11) . . . . ?
N18 C19 C20 C22 -169.00(10) . . . . ?
C27 C22 C20 C19 176.20(11) . . . . ?
C23 C22 C20 C19 -59.82(15) . . . . ?
C14 C9 C10 C11 0.3(2) . . . . ?
C8 C9 C10 C11 178.18(14) . . . . ?
C9 C14 C13 C12 -1.0(2) . . . . ?
C15 C14 C13 C12 179.19(16) . . . . ?
C9 C10 C11 C12 -1.5(3) . . . . ?
C22 C27 C26 C25 -56.92(19) . . . . ?
C27 C26 C25 C24 55.2(2) . . . . ?
C26 C25 C24 C23 -54.4(2) . . . . ?
C22 C23 C24 C25 54.64(19) . . . . ?
C10 C11 C12 C13 1.5(3) . . . . ?
C14 C13 C12 C11 -0.2(3) . . . . ?
C2 O1 C15 C14 -82.55(14) . . . . ?
C13 C14 C15 O1 -112.08(15) . . . . ?
C9 C14 C15 O1 68.13(17) . . . . ?
 
_refine_diff_density_max    0.354
_refine_diff_density_min   -0.171
_refine_diff_density_rms    0.032

_shelx_res_file
;
TITL hk-2 in Pbca #61
    hk-2.res
    created by SHELXL-2018/3 at 12:09:26 on 21-Sep-2020
REM reset to Pbca #61
CELL 1.54184 9.4287 11.86446 35.49238 90 90 90
ZERR 8 0.00028 0.00057 0.0009 0 0 0
LATT 1
SYMM 0.5-X,-Y,0.5+Z
SYMM 0.5+X,0.5-Y,-Z
SYMM -X,0.5+Y,0.5-Z
SFAC C H N O
UNIT 192 216 8 24

L.S. 4
PLAN  1
TEMP -93
CONF
BOND $H
fmap 2
MORE -1
ACTA
REM <olex2.extras>
REM <HklSrc "%.\\hk-2.hkl">
REM </olex2.extras>

WGHT    0.048600    1.386300
EXTI    0.001282
FVAR       0.62161
O21   4    0.023210    0.226143    0.483180    11.00000    0.02001    0.05994 =
         0.04867   -0.00337   -0.00206    0.00006
O1    4   -0.004145   -0.182587    0.371837    11.00000    0.05270    0.03235 =
         0.05046   -0.00069    0.00172   -0.00800
N18   3    0.220927    0.288430    0.512238    11.00000    0.02019    0.04498 =
         0.04296   -0.00333    0.00036    0.00047
AFIX  43
H18   2    0.312510    0.277865    0.515455    11.00000   -1.20000
AFIX   0
C7    1    0.115269    0.001938    0.374511    11.00000    0.02936    0.03064 =
         0.03620    0.00331    0.00183    0.00275
C17   1    0.152860    0.225105    0.487074    11.00000    0.02228    0.03895 =
         0.03346    0.00785    0.00038   -0.00192
O28   4    0.184414    0.116805    0.323643    11.00000    0.06581    0.04678 =
         0.03912    0.00537    0.00635   -0.01475
C27   1    0.177845    0.460814    0.639081    11.00000    0.04924    0.04529 =
         0.05101   -0.00517   -0.00669    0.00102
AFIX  23
H27A  2    0.274698    0.492997    0.638543    11.00000   -1.20000
H27B  2    0.184741    0.382717    0.648732    11.00000   -1.20000
AFIX   0
C6    1    0.179291    0.079616    0.399282    11.00000    0.02669    0.03222 =
         0.03864    0.00439    0.00361   -0.00016
AFIX  43
H6    2    0.227922    0.142351    0.388806    11.00000   -1.20000
AFIX   0
C16   1    0.248903    0.152127    0.462962    11.00000    0.02249    0.04977 =
         0.03920   -0.00063    0.00093   -0.00234
AFIX  23
H16A  2    0.307875    0.202106    0.447041    11.00000   -1.20000
H16B  2    0.313733    0.110083    0.479812    11.00000   -1.20000
AFIX   0
C4    1    0.100384   -0.022400    0.452963    11.00000    0.03006    0.04314 =
         0.03628    0.00970    0.00082    0.00370
AFIX  43
H4    2    0.092081   -0.030019    0.479516    11.00000   -1.20000
AFIX   0
C5    1    0.174897    0.069155    0.437860    11.00000    0.02253    0.03892 =
         0.03745    0.00247    0.00048    0.00304
C22   1    0.118832    0.458439    0.599442    11.00000    0.03366    0.03423 =
         0.04672   -0.00110   -0.00032   -0.00073
AFIX  13
H22   2    0.022499    0.423369    0.600662    11.00000   -1.20000
AFIX   0
C3    1    0.039305   -0.101137    0.429824    11.00000    0.03395    0.03364 =
         0.04559    0.01242    0.00090   -0.00014
AFIX  43
H3    2   -0.011247   -0.162484    0.440572    11.00000   -1.20000
AFIX   0
C2    1    0.050221   -0.092579    0.390801    11.00000    0.03005    0.02917 =
         0.04455    0.00374   -0.00151    0.00122
C23   1    0.100678    0.578614    0.584879    11.00000    0.05573    0.03635 =
         0.06066    0.00499    0.00863    0.00496
AFIX  23
H23A  2    0.055491    0.576411    0.559711    11.00000   -1.20000
H23B  2    0.195187    0.613980    0.582064    11.00000   -1.20000
AFIX   0
C8    1    0.113227    0.036323    0.333986    11.00000    0.03927    0.03447 =
         0.03675    0.00103    0.00554    0.00183
C14   1   -0.009374   -0.133699    0.305983    11.00000    0.04276    0.05181 =
         0.04331   -0.01220    0.00764   -0.00342
C9    1    0.016495   -0.017769    0.306200    11.00000    0.03992    0.04966 =
         0.03158   -0.00246    0.00568    0.00037
C19   1    0.150353    0.374022    0.534540    11.00000    0.03066    0.04097 =
         0.04644   -0.00050    0.00029    0.00432
AFIX  23
H19A  2    0.048254    0.355311    0.536340    11.00000   -1.20000
H19B  2    0.158703    0.447463    0.521486    11.00000   -1.20000
AFIX   0
C20   1    0.210189    0.385209    0.573692    11.00000    0.02895    0.03455 =
         0.04816   -0.00054   -0.00292    0.00011
AFIX  23
H20A  2    0.306369    0.418337    0.572089    11.00000   -1.20000
H20B  2    0.219302    0.309226    0.584963    11.00000   -1.20000
AFIX   0
C10   1   -0.045454    0.050847    0.278902    11.00000    0.05699    0.07121 =
         0.03384    0.00622    0.00280    0.00232
AFIX  43
H10   2   -0.027461    0.129631    0.278959    11.00000   -1.20000
AFIX   0
C13   1   -0.095573   -0.179080    0.277966    11.00000    0.06301    0.07853 =
         0.05145   -0.02298    0.00554   -0.01753
AFIX  43
H13   2   -0.112615   -0.257973    0.277318    11.00000   -1.20000
AFIX   0
C11   1   -0.132979    0.004642    0.251749    11.00000    0.06628    0.11093 =
         0.03798    0.00629   -0.00787   -0.00267
AFIX  43
H11   2   -0.176890    0.051879    0.233555    11.00000   -1.20000
AFIX   0
C26   1    0.085927    0.530172    0.665694    11.00000    0.07622    0.05796 =
         0.05122   -0.01429    0.00078    0.00038
AFIX  23
H26A  2   -0.008438    0.494307    0.668118    11.00000   -1.20000
H26B  2    0.130262    0.531917    0.690972    11.00000   -1.20000
AFIX   0
C25   1    0.068372    0.649611    0.651250    11.00000    0.07763    0.04845 =
         0.08034   -0.02319    0.01396   -0.00369
AFIX  23
H25A  2    0.161324    0.688396    0.651689    11.00000   -1.20000
H25B  2    0.002959    0.691369    0.668019    11.00000   -1.20000
AFIX   0
C24   1    0.010112    0.650280    0.611363    11.00000    0.06436    0.03717 =
         0.07735   -0.00144    0.01154    0.01175
AFIX  23
H24A  2    0.007213    0.728762    0.601920    11.00000   -1.20000
H24B  2   -0.088130    0.620836    0.611546    11.00000   -1.20000
AFIX   0
C12   1   -0.156526   -0.109987    0.251078    11.00000    0.06887    0.12349 =
         0.04249   -0.01648   -0.00751   -0.01967
AFIX  43
H12   2   -0.214975   -0.141734    0.232033    11.00000   -1.20000
AFIX   0
C15   1    0.055932   -0.206062    0.335534    11.00000    0.05407    0.03474 =
         0.05962   -0.01044    0.00588    0.00036
AFIX  23
H15A  2    0.040360   -0.286359    0.329175    11.00000   -1.20000
H15B  2    0.159480   -0.192430    0.336299    11.00000   -1.20000
AFIX   0
HKLF 4


REM  hk-2 in Pbca #61
REM wR2 = 0.1096, GooF = S = 1.044, Restrained GooF = 1.044 for all data
REM R1 = 0.0426 for 3933 Fo > 4sig(Fo) and 0.0437 for all 4086 data
REM 254 parameters refined using 0 restraints

END

WGHT      0.0486      1.3863

REM Highest difference peak  0.354,  deepest hole -0.171,  1-sigma level  0.032
Q1    1   0.1747  0.5181  0.5922  11.00000  0.05    0.35
;
_shelx_res_checksum   54197

_shelx_hkl_file
;
   0   0   3    0.04    0.07
   0   0   5    0.32    0.14
   0   0   6  745.57   12.96
   0   0   7    0.07    0.19
   0   0   8 1292.12   22.26
   0   0   9   -0.09    0.29
   0   0  10   85.85    2.26
   0   0  11   -0.10    0.36
   0   0  12 2793.63   47.81
   0   0  13    3.38    0.61
   0   0  14 2639.31   45.60
   0   0  15    0.97    0.62
   0   0  16   95.06    3.10
   0   0  17   -0.10    0.63
   0   0  18  324.78    7.54
   0   0  19   -0.06    0.74
   0   0  20  704.15   14.49
   0   0  21    0.56    0.82
   0   0  22  823.26   16.69
   0   0 -22  790.77   14.01
   0   0 -23   -0.35    0.53
   0   0 -23   -0.02    0.31
   0   0 -23    0.26    0.28
   0   0  23    0.25    0.92
   0   0 -24    5.26    0.50
   0   0 -24    6.83    1.00
   0   0 -24    5.88    0.49
   0   0 -24    7.77    0.64
   0   0  24    7.04    1.34
   0   0 -25    0.53    0.63
   0   0 -25    0.29    0.35
   0   0 -25    0.24    0.33
   0   0 -25    0.54    0.32
   0   0  26  609.90   14.11
   0   0 -26  607.95   11.05
   0   0 -26  581.34   10.73
   0   0 -26  598.82   10.88
   0   0 -27    0.07    0.57
   0   0 -27    0.65    0.38
   0   0  27   -0.55    1.07
   0   0 -27    0.24    0.42
   0   0 -27    0.18    0.38
   0   0 -28   -0.25    0.47
   0   0 -28    1.42    0.46
   0   0 -29   -0.03    0.50
   0   0 -29    0.05    0.44
   0   0 -30    8.45    0.83
   0   0 -30    4.50    0.63
   0   0 -31    3.27    0.68
   0   0 -31    0.17    0.51
   0   0 -32    1.30    0.66
   0   0 -32    1.90    0.66
   0   0 -33    6.38    0.82
   0   0 -33    1.30    0.73
   0   0 -34 2680.18   45.63
   0   0 -34 2634.57   45.68
   0   0 -35    2.30    0.78
   0   0 -35    2.51    0.74
   0   0 -36   37.17    1.57
   0   0 -37    0.60    0.62
   0   0 -38  939.59   16.84
   0   0 -39    1.21    0.55
   0   0 -40    8.82    0.73
   0   0 -41    0.32    0.42
   0   0 -42  112.96    2.62
   0   0 -43    0.44    0.35
   0   0 -44  123.84    2.59
   0   1   0    0.32    0.18
   0   1   1    0.21    0.18
   0   1  -1    0.66    0.15
   0   1   2    0.15    0.07
   0  -1   2    0.25    0.07
   0  -1   3    0.22    0.10
   0   1   3    0.35    0.11
   0  -1   4    0.40    0.13
   0   1  -4    0.17    0.17
   0  -1   5    0.11    0.16
   0  -1   6    0.40    0.20
   0  -1   7    0.11    0.25
   0  -1   8   -0.08    0.27
   0  -1   9    0.06    0.28
   0  -1  10   -0.07    0.35
   0  -1  11    0.15    0.35
   0  -1  12    0.62    0.42
   0  -1  13    0.86    0.49
   0  -1  14    0.35    0.47
   0  -1  15    0.20    0.52
   0  -1  16    0.13    0.63
   0  -1  17    0.14    0.62
   0  -1  18    0.37    0.66
   0  -1  19    0.06    0.71
   0   1 -19   -0.10    0.56
   0  -1  20    0.45    0.75
   0   1 -20    0.11    0.56
   0  -1  21    0.50    0.78
   0   1 -21    0.52    0.58
   0  -1  22    0.15    0.85
   0  -1 -22   -0.16    0.30
   0   1 -22    0.11    0.27
   0   1 -22    0.49    0.60
   0   1 -23    0.39    0.60
   0  -1  23    0.42    0.91
   0   1 -23    0.45    0.31
   0  -1 -23    0.28    0.29
   0   1 -23    0.21    0.29
   0   1 -23    0.41    0.35
   0   1 -24   -0.21    0.64
   0  -1  24   -0.63    0.94
   0  -1 -24    0.02    0.26
   0   1 -24    0.37    0.32
   0   1 -24    0.09    0.32
   0  -1 -24    0.08    0.31
   0   1 -24   -0.12    0.37
   0   1 -25   -0.07    0.66
   0  -1 -25    0.06    0.49
   0  -1 -25    1.72    0.35
   0   1 -25    0.32    0.34
   0  -1 -25    0.51    0.33
   0  -1 -25    0.17    0.38
   0   1 -25   -0.22    0.39
   0   1 -26    0.30    0.60
   0  -1 -26   -0.13    0.52
   0  -1  26    0.10    0.95
   0  -1 -26    1.60    0.38
   0  -1 -26    0.17    0.34
   0  -1 -26    0.50    0.41
   0   1 -26    0.47    0.42
   0   1 -27    0.23    0.67
   0  -1  27    0.55    1.13
   0  -1 -27    0.07    0.33
   0  -1 -27    0.53    0.42
   0   1 -27    0.27    0.46
   0  -1 -27    0.03    0.41
   0  -1 -28    0.21    0.37
   0  -1 -28    0.27    0.45
   0   1 -28   -0.17    0.45
   0  -1 -28    0.05    0.43
   0   1 -28   -0.32    0.68
   0  -1 -29    0.46    0.39
   0   1 -29   -0.08    0.63
   0  -1 -29    0.05    0.47
   0  -1 -29   -0.06    0.51
   0   1 -29   -0.06    0.53
   0  -1 -30    0.19    0.46
   0   1 -30   -0.15    0.53
   0  -1 -30   -0.44    0.54
   0  -1 -31    0.09    0.53
   0  -1 -31    0.06    0.59
   0   1 -31    0.40    0.58
   0  -1 -32   -0.32    0.62
   0   1 -32    0.12    0.62
   0  -1 -32    0.46    0.67
   0  -1 -33    0.21    0.61
   0  -1 -33    2.21    0.73
   0   1 -33    1.93    0.71
   0  -1 -34    0.38    0.61
   0  -1 -34    0.58    0.67
   0  -1 -35    0.49    0.65
   0  -1 -35    0.33    0.68
   0  -1 -36    0.51    0.63
   0  -1 -36    0.17    0.69
   0  -1 -37    0.41    0.57
   0  -1 -37    0.11    0.63
   0  -1 -38    0.92    0.54
   0  -1 -39    0.48    0.52
   0  -1 -40    0.77    0.47
   0  -1 -41   -0.16    0.44
   0  -1 -42   -0.14    0.37
   0  -1 -43    0.16    0.33
   0   1 -44    0.01    0.25
   0  -1 -44   -0.11    0.26
   0   2  -1 3609.74   61.06
   0   2   1 3618.64   61.02
   0   2  -1 3669.57   61.59
   0   2   1 3703.05   61.70
   0   2   3 1607.21   26.58
   0  -2   3 1551.32   26.57
   0   2   8 5073.07   84.89
   0   2  -8 5021.34   85.31
   0   2   9  330.58    6.34
   0  -2   9  313.00    6.31
   0   2  -9  331.25    6.67
   0  -2  10 1978.29   34.56
   0   2  10 2028.30   34.58
   0   2 -10 2029.50   34.93
   0   2  11  710.95   12.93
   0  -2  11  703.39   12.94
   0   2 -11  693.53   13.21
   0   2 -12    1.85    0.58
   0   2  12    1.01    0.45
   0  -2  12    1.78    0.50
   0   2 -13 1898.17   33.21
   0   2  13 1895.20   32.96
   0  -2  13 1867.61   32.96
   0   2 -14 1729.02   30.68
   0  -2  14 1707.27   30.47
   0   2  14 1744.23   30.47
   0   2 -15  927.13   17.54
   0   2  15  943.60   17.41
   0  -2  15  925.02   17.40
   0   2 -16  281.30    6.68
   0   2  16  282.40    6.60
   0  -2  16  292.73    6.67
   0   2 -17  369.85    8.28
   0  -2  17  377.75    8.28
   0   2  17  360.49    8.21
   0   2 -18   44.03    2.18
   0  -2  18   39.13    2.10
   0   2  18   39.98    2.12
   0   2 -19  296.90    7.32
   0  -2  19  302.98    7.48
   0   2  19  307.25    7.48
   0   2 -20 1042.53   20.40
   0  -2  20 1077.34   20.73
   0   2  20 1065.86   20.65
   0   2 -21  861.16   17.51
   0  -2  21  904.31   17.96
   0   2  21  885.08   17.89
   0  -2 -22   63.22    1.70
   0   2 -22   65.94    2.98
   0   2 -22   64.29    1.71
   0  -2  22   65.58    3.19
   0   2  22   68.95    3.23
   0  -2 -23  599.72   10.90
   0   2 -23  599.30   13.10
   0   2 -23  587.46   10.86
   0   2 -23  624.44   11.15
   0   2  23  629.99   13.70
   0  -2  23  619.92   13.72
   0   2 -24  155.75    5.17
   0   2 -24  162.63    3.49
   0  -2 -24  162.47    3.50
   0  -2 -24  153.22    3.28
   0   2 -24  166.47    3.70
   0   2  24  164.08    5.68
   0  -2  24  155.42    5.57
   0  -2 -25   66.48    1.85
   0   2 -25   66.93    1.85
   0   2 -25   62.94    3.11
   0  -2  25   56.81    3.34
   0   2  25   62.57    3.45
   0  -2 -25   60.59    1.65
   0   2 -25   64.63    1.98
   0   2  26    9.95    1.67
   0  -2  26   10.26    1.64
   0  -2 -26    9.12    0.59
   0  -2 -26   10.07    0.72
   0   2 -26    9.31    0.70
   0   2 -26    7.67    1.24
   0   2 -27  962.34   16.66
   0  -2 -27  892.74   16.09
   0   2 -27  919.49   16.38
   0  -2 -27  931.40   16.40
   0   2 -27  878.08   18.91
   0  -2 -28  229.53    4.96
   0   2 -28  229.22    5.02
   0  -2 -28  219.15    4.55
   0  -2 -28  232.75    4.86
   0   2 -28  229.77    4.84
   0  -2 -29   32.73    1.42
   0  -2 -29   28.63    1.13
   0  -2 -29   32.10    1.34
   0   2 -29   29.94    1.30
   0   2 -29   26.95    2.15
   0  -2 -30  364.00    7.36
   0  -2 -30  353.01    6.90
   0   2 -30  376.18    7.28
   0  -2 -30  369.97    7.30
   0  -2 -31  355.47    7.33
   0   2 -31  359.36    7.25
   0  -2 -31  368.25    7.31
   0  -2 -32  225.21    5.00
   0   2 -32  216.04    4.90
   0  -2 -32  224.54    4.94
   0  -2 -33    3.86    0.68
   0   2 -33    2.88    0.64
   0  -2 -33    2.31    0.71
   0  -2 -34   14.60    1.09
   0   2 -34   15.66    1.06
   0  -2 -34   16.23    1.08
   0  -2 -35  507.88    9.89
   0  -2 -35  514.09    9.86
   0   2 -35  525.37    9.86
   0  -2 -36  464.15    9.05
   0   2 -36  472.73    8.99
   0  -2 -36  463.31    8.99
   0  -2 -37    6.10    0.78
   0  -2 -37    7.10    0.75
   0   2 -37    5.91    0.70
   0  -2 -38    0.27    0.54
   0  -2 -38   -0.05    0.43
   0   2 -38    0.02    0.43
   0  -2 -39    1.09    0.52
   0   2 -39    0.45    0.45
   0  -2 -39    0.55    0.47
   0  -2 -40  187.90    4.06
   0   2 -40  192.68    4.06
   0   2 -41    8.21    0.63
   0  -2 -41    7.06    0.62
   0   2 -42  138.71    2.96
   0  -2 -42  134.28    2.94
   0  -2 -43    9.19    0.54
   0   2 -43    8.84    0.52
   0   2 -44    3.04    0.30
   0   3   0    3.45    0.40
   0   3   0    0.07    0.49
   0   3   1    0.36    0.25
   0   3   1    0.34    0.50
   0   3  -1    0.04    0.50
   0   3   2    0.20    0.25
   0   3  -2    0.18    0.30
   0   3  -3    0.26    0.31
   0   3  -3    0.40    0.46
   0   3   4    0.95    0.22
   0  -3   4    0.24    0.19
   0  -3   5    0.15    0.21
   0   3   5    0.29    0.22
   0  -3   6    0.46    0.25
   0   3   6    0.04    0.23
   0  -3   7    0.38    0.28
   0   3   7    0.12    0.26
   0   3  -7   -0.13    0.42
   0   3   8    0.14    0.25
   0  -3   8    0.08    0.28
   0   3   9    0.25    0.32
   0  -3   9    1.18    0.36
   0   3  -9   -0.04    0.46
   0   3  10    0.05    0.35
   0  -3  10    0.36    0.36
   0   3 -10    0.46    0.49
   0   3  11    0.52    0.41
   0  -3  11    0.29    0.40
   0   3 -11    0.44    0.51
   0  -3  12   -0.03    0.38
   0   3  12   -0.13    0.39
   0   3 -12   -0.04    0.54
   0  -3  13    0.14    0.43
   0   3  13    0.22    0.44
   0   3 -13    0.05    0.56
   0   3  14    0.20    0.46
   0  -3  14    0.44    0.50
   0  -3  15   -0.04    0.52
   0   3  15    0.04    0.52
   0   3 -15   -0.05    0.59
   0   3  16    0.30    0.58
   0  -3  16    0.20    0.60
   0   3 -16    0.22    0.62
   0   3  17    0.16    0.63
   0  -3  17    0.44    0.73
   0   3 -17    0.12    0.66
   0   3  18    0.29    0.64
   0  -3  18    0.42    0.68
   0   3 -18   -0.19    0.69
   0   3  19    0.64    0.79
   0  -3  19    0.06    0.69
   0   3 -19    0.20    0.67
   0   3  20    0.28    0.74
   0  -3  20    0.35    0.73
   0   3 -20    0.77    0.77
   0  -3 -21    0.02    0.24
   0   3 -21    0.30    0.27
   0  -3  21    0.30    0.93
   0   3  21    0.08    0.77
   0   3 -21    0.22    0.71
   0   3 -22    0.25    0.30
   0  -3 -22    2.67    0.37
   0  -3  22    0.83    0.89
   0   3 -22    0.46    0.80
   0   3 -23   -0.02    0.29
   0  -3 -23    0.06    0.28
   0   3  23    0.69    0.94
   0  -3  23   -0.18    0.90
   0   3 -23    0.16    0.73
   0  -3  24    0.94    1.02
   0   3  24    0.37    1.03
   0   3 -24    0.08    0.78
   0  -3 -24    0.34    0.25
   0  -3 -24    0.40    0.34
   0   3 -24    2.92    0.43
   0   3 -25    1.15    0.92
   0  -3 -25    0.44    0.30
   0   3 -25    0.75    0.40
   0  -3 -25    0.17    0.37
   0  -3 -26    0.68    0.31
   0  -3 -26    0.23    0.40
   0   3 -26    0.51    0.40
   0   3 -27    0.09    0.82
   0  -3 -27    0.30    0.32
   0   3 -27   -0.28    0.44
   0  -3 -27   -0.34    0.45
   0   3 -28    1.17    0.96
   0  -3 -28   -0.09    0.35
   0   3 -28   -0.02    0.45
   0  -3 -28    0.20    0.45
   0   3 -29    0.20    0.91
   0  -3 -29    0.92    0.42
   0  -3 -29    0.64    0.53
   0   3 -29    0.68    0.55
   0   3 -30    0.50    0.92
   0  -3 -30    0.91    0.60
   0  -3 -30    0.52    0.40
   0   3 -30    0.53    0.52
   0  -3 -30   -0.11    0.58
   0  -3 -31    0.18    0.60
   0   3 -31   -0.30    0.75
   0   3 -31    0.41    0.51
   0  -3 -31   -0.06    0.57
   0   3 -32    0.55    0.52
   0  -3 -32   -0.23    0.50
   0  -3 -32   -0.33    0.68
   0  -3 -33    0.39    0.52
   0   3 -33    0.19    0.48
   0  -3 -33   -0.38    0.64
   0  -3 -34    0.58    0.53
   0   3 -34   -0.11    0.50
   0  -3 -34    0.17    0.66
   0  -3 -35    0.45    0.52
   0   3 -35    0.34    0.53
   0  -3 -35    0.03    0.64
   0  -3 -36    0.33    0.46
   0   3 -36    0.35    0.47
   0  -3 -36   -0.08    0.61
   0   3 -37    0.24    0.43
   0  -3 -37    0.73    0.47
   0  -3 -37    0.43    0.58
   0  -3 -38    0.11    0.43
   0   3 -38    0.53    0.44
   0  -3 -38    0.21    0.48
   0   3 -39    0.42    0.41
   0  -3 -39    0.62    0.42
   0  -3 -39   -0.10    0.48
   0  -3 -40    0.50    0.40
   0   3 -40    0.49    0.39
   0  -3 -40    0.54    0.44
   0   3 -41   -0.05    0.32
   0  -3 -41    0.11    0.33
   0   3 -42    0.24    0.34
   0  -3 -42    0.09    0.27
   0   3 -42   -0.06    0.27
   0   3 -43    0.16    0.27
   0   4   0  476.73   10.00
   0   4   0  451.33    8.67
   0   4   1 8753.91  148.82
   0   4  -1 8809.45  148.71
   0   4  -1 8798.24  147.30
   0   4   1 8779.86  147.24
   0   4  -2    2.80    0.56
   0   4   2    2.38    0.49
   0   4  -3    0.47    0.63
   0   4  -3    0.56    0.43
   0   4   4 2165.02   36.50
   0   4  -4 2214.75   37.87
   0   4   5 6926.92  117.39
   0   4  -5 7098.63  118.74
   0   4  -6 7362.71  125.14
   0  -4   7 3353.04   56.68
   0  -4   8 4201.41   70.64
   0   4   8 4163.32   70.62
   0  -4   9    2.50    0.50
   0   4   9    2.56    0.48
   0   4  10   25.80    1.21
   0  -4  10   23.95    1.19
   0   4 -10   26.14    1.58
   0  -4  11  707.02   13.17
   0   4  11  706.57   13.13
   0   4 -11  687.03   13.86
   0  -4  12   46.50    1.89
   0   4  12   49.36    1.92
   0   4 -12   52.44    2.34
   0   4  13 2462.71   42.36
   0  -4  13 2437.02   42.40
   0   4 -13 2393.13   43.09
   0   4  14  637.37   12.57
   0  -4  14  644.85   12.63
   0   4 -14  640.88   13.23
   0  -4  15   65.46    2.57
   0   4  15   67.00    2.57
   0   4 -15   66.33    2.87
   0   4  16   52.47    2.32
   0  -4  16   49.24    2.29
   0   4 -16   50.79    2.55
   0  -4  17 1903.20   34.55
   0   4  17 1942.97   34.55
   0   4 -17 1903.55   35.04
   0   4  18  116.43    3.99
   0  -4  18  120.57    4.07
   0   4 -18  123.76    4.36
   0  -4  19  215.69    6.05
   0   4  19  212.84    5.99
   0   4 -19  212.26    6.28
   0   4 -20  117.01    2.77
   0  -4  20  124.34    4.38
   0   4  20  122.11    4.31
   0   4 -20  118.16    4.45
   0   4 -21  467.41    8.63
   0  -4  21  466.67   10.86
   0   4 -21  472.98   11.12
   0  -4 -21  468.03    8.48
   0   4 -21  449.37    8.43
   0  -4 -22   28.57    1.05
   0   4 -22   27.80    1.03
   0   4 -22   29.05    2.22
   0   4 -22   27.65    1.13
   0   4 -23   66.02    1.82
   0   4 -23   69.12    3.47
   0  -4 -23   63.95    1.80
   0   4 -23   63.84    1.89
   0  -4 -24  113.06    2.71
   0   4 -24  117.31    2.72
   0   4 -24  112.68    4.66
   0   4 -24  106.85    2.76
   0   4 -25   45.25    1.49
   0   4 -25   45.49    2.91
   0  -4 -25   45.60    1.50
   0   4 -25   43.96    1.54
   0  -4 -26 1179.03   20.18
   0   4 -26 1156.26   20.10
   0   4 -26 1108.34   23.40
   0   4 -26 1107.04   20.15
   0   4 -27 1053.44   18.69
   0  -4 -27 1076.51   18.74
   0  -4 -28 2421.98   41.09
   0   4 -28 2415.91   41.05
   0  -4 -29  583.22   10.82
   0   4 -29  587.04   10.78
   0   4 -30  109.27    5.44
   0  -4 -30  115.23    2.96
   0   4 -30  118.25    2.96
   0   4 -30  116.28    4.92
   0   4 -31   21.54    2.44
   0   4 -31   21.28    1.10
   0  -4 -31   21.95    1.13
   0  -4 -32   40.22    1.66
   0  -4 -32   41.57    1.56
   0   4 -32   39.22    1.50
   0  -4 -33  169.89    4.05
   0  -4 -33  174.65    3.95
   0   4 -33  169.81    3.90
   0  -4 -34  431.43    8.37
   0   4 -34  423.45    8.18
   0  -4 -34  422.86    8.21
   0  -4 -35   10.64    0.92
   0  -4 -35   12.27    0.81
   0   4 -35   12.34    0.81
   0  -4 -36    0.20    0.56
   0   4 -36    0.20    0.38
   0  -4 -36    0.07    0.40
   0  -4 -37    0.58    0.52
   0   4 -37    0.47    0.39
   0  -4 -37    0.53    0.40
   0  -4 -38   33.78    1.30
   0   4 -38   33.16    1.18
   0  -4 -38   31.33    1.18
   0  -4 -39   17.28    0.90
   0   4 -39   18.33    0.96
   0  -4 -39   15.38    0.79
   0   4 -39   16.93    0.79
   0  -4 -40   22.66    0.94
   0   4 -40   22.02    0.83
   0  -4 -40   20.53    0.82
   0   4 -40   21.17    0.97
   0  -4 -41   20.27    0.80
   0   4 -41   40.80    1.17
   0   4 -42   70.98    1.73
   0   4 -43   49.19    1.23
   0   5   0    0.21    0.34
   0   5   0   -0.15    0.70
   0   5  -1    0.15    0.36
   0   5   1    0.26    0.33
   0   5   1    0.82    0.81
   0   5  -1    0.36    0.71
   0   5  -2    0.09    0.38
   0   5   2    0.26    0.35
   0   5   2    1.06    0.80
   0   5  -2   -0.14    0.72
   0   5   3    0.56    0.36
   0   5  -3   -0.14    0.73
   0   5   4    1.24    0.42
   0   5  -4    0.65    0.76
   0   5   5    0.59    0.41
   0   5  -5   -0.22    0.75
   0   5   6    0.16    0.38
   0   5  -6   -0.15    0.79
   0   5   7   -0.10    0.36
   0   5  -7    3.84    0.97
   0   5   8   -0.15    0.40
   0   5  -8    0.61    0.78
   0   5   9    0.08    0.39
   0   5  -9    0.63    0.87
   0   5 -10    0.33    0.85
   0   5 -11    0.12    0.70
   0   5 -11   -0.09    0.85
   0   5 -12    0.06    0.77
   0   5 -13    0.27    0.70
   0   5 -14    0.14    0.75
   0   5 -15    0.44    0.74
   0   5 -16    0.23    0.82
   0   5 -17   -0.24    0.75
   0   5 -18    0.59    0.90
   0   5 -19    0.80    0.95
   0   5 -19    0.23    0.34
   0   5 -20    0.03    0.25
   0   5 -20    0.28    0.88
   0   5 -20    0.13    0.37
   0   5 -21    0.15    0.26
   0   5 -21    1.16    0.99
   0   5 -21    0.42    0.39
   0   5 -22    0.14    0.29
   0   5 -22   -0.10    0.94
   0   5 -22    0.44    0.42
   0   5 -23   -0.11    0.35
   0   5 -23    0.21    0.99
   0   5 -23    0.46    0.43
   0  -5 -24    2.64    0.46
   0   5 -24    2.01    0.43
   0   5 -24    0.57    0.48
   0   5 -24    1.61    1.15
   0   5 -25    0.89    1.16
   0   5  25    0.77    0.53
   0   5 -25    0.44    1.17
   0   5 -25    1.07    0.57
   0  -5 -25    0.37    0.44
   0   5 -25    0.40    0.43
   0   5 -26    0.89    1.23
   0   5 -26    0.93    0.55
   0   5 -26    0.68    1.09
   0   5 -26    1.68    0.48
   0  -5 -26    0.09    0.45
   0   5 -27    0.30    1.15
   0   5 -27    0.63    0.51
   0   5 -27    1.03    1.02
   0  -5 -27   -0.09    0.43
   0   5 -27    0.11    0.43
   0   5 -28    0.60    1.14
   0   5 -28    1.19    0.52
   0   5 -28   -0.12    0.98
   0   5 -28    0.07    0.42
   0  -5 -28    0.45    0.48
   0   5 -29    0.15    0.93
   0   5 -29    0.89    0.46
   0   5 -29   -0.35    0.96
   0  -5 -29   -0.14    0.46
   0   5 -29    0.47    0.45
   0   5 -30   -0.49    0.47
   0  -5 -30   -0.17    0.45
   0   5 -30    0.59    1.01
   0   5 -31    0.23    0.37
   0  -5 -31    0.29    0.37
   0  -5 -32    0.80    0.44
   0   5 -32   -0.02    0.38
   0  -5 -33    0.02    0.39
   0   5 -33    0.26    0.35
   0  -5 -33   -0.27    0.68
   0  -5 -34    0.52    0.40
   0   5 -34    0.25    0.36
   0  -5 -34    0.39    0.62
   0  -5 -35   -0.05    0.53
   0  -5 -35    0.10    0.35
   0   5 -35    0.10    0.34
   0   5 -35    0.41    0.65
   0  -5 -36    0.02    0.49
   0  -5 -36    0.34    0.34
   0   5 -36    0.09    0.29
   0   5 -36    0.41    0.58
   0  -5 -37    0.02    0.47
   0  -5 -37   -0.08    0.32
   0   5 -37    0.37    0.52
   0   5 -38   -0.11    0.45
   0  -5 -38    0.32    0.44
   0   5 -39    0.26    0.43
   0  -5 -39    0.23    0.38
   0   5 -40   -0.31    0.37
   0  -5 -40   -0.07    0.32
   0   5 -41   -0.19    0.30
   0   5 -42   -0.12    0.24
   0   6   0  198.63    6.53
   0   6   0  188.24    4.63
   0   6   1  124.44    4.90
   0   6  -1  117.33    4.85
   0   6   1  112.80    3.25
   0   6  -1  114.71    3.27
   0   6  -2 3338.22   58.74
   0   6   2 3228.62   55.90
   0   6  -3   17.60    1.93
   0   6   3   17.23    1.17
   0   6  -4  395.19   10.09
   0   6   4  376.46    7.93
   0   6  -5  317.41    8.89
   0   6   5  313.66    6.82
   0   6  -6 1898.17   35.63
   0   6   6 1857.91   32.90
   0   6  -7 2375.36   42.84
   0   6   7 2261.17   40.04
   0   6  -8  581.76   13.29
   0   6   8  524.06   10.79
   0   6  -9  282.76    8.37
   0   6   9  282.74    6.50
   0   6 -10 1864.26   35.32
   0   6  10 1818.39   32.62
   0   6 -11  815.60   17.65
   0   6  11  766.77   15.16
   0   6 -12 3484.89   62.07
   0   6  12 3388.01   59.28
   0   6 -13  325.59    9.48
   0   6  13  322.72    7.55
   0   6  14  279.25    6.91
   0   6 -14  283.38    7.85
   0   6 -15 1317.62   24.49
   0   6 -15 1259.34   21.54
   0   6 -16  101.04    4.29
   0   6 -16   98.59    2.67
   0   6 -16   96.86    2.30
   0   6 -17  806.68   17.32
   0   6 -17  792.59   14.55
   0   6 -18  109.49    4.70
   0   6 -18  110.88    5.32
   0   6 -18  116.79    2.90
   0   6 -18  119.80    3.09
   0   6 -19  180.52    6.32
   0   6 -19  176.57    4.00
   0   6 -19  186.47    7.15
   0   6 -20    4.17    1.33
   0   6 -20    3.19    0.59
   0   6 -20    1.57    1.27
   0   6 -21 2870.00   52.97
   0   6 -21 2881.71   49.17
   0   6 -21 2874.42   54.65
   0   6 -22  285.98    8.95
   0   6 -22  311.91    6.33
   0   6 -22  305.76   10.08
   0   6 -23 1068.70   23.45
   0   6 -23 1122.44   19.87
   0   6 -23 1135.62   24.99
   0   6 -24  977.22   21.20
   0   6 -24  981.50   17.53
   0   6  24  965.93   17.86
   0   6 -24  950.56   22.47
   0   6  25    1.22    0.64
   0   6 -25    1.46    1.24
   0   6 -25    0.79    0.53
   0   6  26  248.48    5.71
   0   6 -26  242.09    9.07
   0   6 -26  264.67    5.55
   0   6 -27    1.15    1.20
   0   6 -27    2.24    0.57
   0   6  27    2.64    0.65
   0   6 -27    1.74    0.75
   0   6 -28  154.75    3.73
   0   6 -28  155.50    4.03
   0   6 -28  153.23    6.92
   0   6 -29   18.14    1.05
   0   6 -29   19.58    1.32
   0   6 -30   10.38    0.80
   0   6 -30   11.06    1.05
   0   6 -31    1.27    0.46
   0   6 -31    0.78    0.72
   0   6 -32  129.57    3.47
   0   6 -33   25.50    1.35
   0   6 -34   10.60    0.94
   0  -6 -34   11.10    0.84
   0   6 -35   37.83    1.55
   0  -6 -35   37.81    1.41
   0   6 -36   25.60    1.20
   0  -6 -36   24.29    1.08
   0   6 -37   32.20    1.31
   0  -6 -37   34.47    1.23
   0   6 -38    6.38    0.63
   0  -6 -38    7.87    0.59
   0   6 -39   14.91    0.80
   0  -6 -39   17.64    0.75
   0   6 -40   37.23    1.20
   0  -6 -40   45.48    1.16
   0   6 -41   17.24    0.69
   0   7   0    0.25    1.06
   0   7   1   -0.13    0.40
   0   7  -1    1.74    1.13
   0   7   2    0.04    0.39
   0   7  -2    1.62    1.13
   0   7   3    0.30    0.42
   0   7  -3    0.12    1.01
   0   7   4    0.30    0.37
   0   7  -4    0.75    0.96
   0   7   5    0.82    0.46
   0   7  -5    0.12    1.08
   0   7   6    0.13    0.40
   0   7  -6    0.13    1.01
   0   7   7    0.32    0.45
   0   7  -7    0.13    1.08
   0   7   8    0.51    0.41
   0   7  -8    0.65    1.08
   0   7   9    0.05    0.42
   0   7  -9   -0.13    1.05
   0   7 -10    0.14    0.41
   0   7 -10   -0.12    0.48
   0   7  10    0.10    0.41
   0   7 -11    0.66    0.46
   0   7 -11   -0.41    1.07
   0   7 -11    0.60    0.41
   0   7 -11    0.23    0.45
   0   7  11    0.05    0.47
   0   7 -12   -0.14    1.15
   0   7 -12    0.81    0.47
   0   7 -12    0.27    0.38
   0   7  12    0.68    0.43
   0   7 -12    0.18    0.47
   0   7  12    0.27    0.44
   0   7 -13    0.31    0.47
   0   7 -13   -0.43    1.19
   0   7 -13    0.27    0.41
   0   7  13    0.45    0.41
   0   7 -13    0.15    0.47
   0   7  13    0.49    0.64
   0   7  13   -0.23    0.49
   0   7 -14    1.18    1.40
   0   7  14    0.18    0.39
   0   7 -14    0.74    0.50
   0   7  14    0.42    0.55
   0   7 -15   -0.15    1.17
   0   7 -15    0.78    0.54
   0   7  15   -0.12    0.52
   0   7  15   -0.03    0.41
   0   7  16   -0.13    0.57
   0   7 -16   -0.19    0.54
   0   7 -17    0.03    0.45
   0   7  17    1.08    0.63
   0   7 -17   -0.07    0.53
   0   7 -18    0.82    0.49
   0   7  18    0.35    0.58
   0   7 -18    1.08    0.66
   0   7 -19    0.73    0.53
   0   7 -19    0.03    0.63
   0   7  19   -0.15    0.53
   0   7 -20    0.69    1.43
   0   7 -20    1.75    0.62
   0   7 -20    0.28    0.70
   0   7  20    0.30    0.65
   0   7 -21   -0.22    0.64
   0   7 -21    0.17    1.25
   0   7 -21    0.27    0.58
   0   7 -22    0.07    0.68
   0   7 -22    0.18    1.26
   0   7 -22    0.55    0.59
   0   7 -23    1.07    1.31
   0   7 -23    0.68    0.64
   0   7  23    1.23    0.69
   0   7 -23    0.45    0.74
   0   7 -24    0.18    1.32
   0   7 -24    0.06    0.62
   0   7  24    0.16    0.65
   0   7 -24    0.26    0.74
   0   7 -25    0.72    1.29
   0   7 -25    1.13    0.64
   0   7  25    1.32    0.64
   0   7 -25    0.15    0.74
   0   7 -26    0.18    1.25
   0   7 -26    0.22    0.57
   0   7 -26    0.11    0.75
   0   7  26    0.31    0.55
   0   7 -27    0.61    0.51
   0   7 -27    0.30    0.69
   0   7  27    0.64    0.59
   0   7 -28    0.21    0.51
   0   7 -28    0.47    0.69
   0   7  28   -0.25    0.55
   0   7 -29    0.68    0.50
   0   7 -29    0.29    0.73
   0   7  29    0.31    0.52
   0   7 -30   -0.21    0.70
   0   7 -30   -0.13    0.42
   0   7 -31    0.46    0.69
   0   7 -31    0.10    0.41
   0   7 -32   -0.22    0.65
   0   7 -32    0.37    0.37
   0   7 -33   -0.29    0.59
   0   7 -34    0.03    0.58
   0  -7 -34   -0.23    0.47
   0   7 -35    0.15    0.53
   0  -7 -35    0.24    0.43
   0   7 -36   -0.05    0.47
   0  -7 -36   -0.15    0.39
   0   7 -37    0.18    0.44
   0  -7 -37   -0.01    0.33
   0   7 -38    0.28    0.38
   0  -7 -38    0.02    0.28
   0  -7 -39    0.02    0.21
   0   8   0  151.32    3.88
   0   8   1    3.64    0.67
   0   8  -2    4.76    1.50
   0   8   2    5.16    0.73
   0   8  -3    5.91    1.71
   0   8   3    6.85    0.82
   0   8   3    7.71    0.85
   0   8  -4  511.56   14.04
   0   8   4  483.07    9.77
   0   8   4  482.34   10.10
   0   8  -5   26.64    2.85
   0   8   5   26.99    1.55
   0   8   5   26.05    1.46
   0   8  -6  317.27   10.38
   0   8   6  298.69    6.71
   0   8   6  293.52    6.91
   0   8  -7 1000.81   22.36
   0   8   7  918.09   17.45
   0   8  -8  226.51    8.54
   0   8   8  232.45    5.47
   0   8  -9   57.98    4.17
   0   8   9   54.86    1.95
   0   8  -9   55.28    1.94
   0   8   9   55.11    2.30
   0   8 -10   13.14    2.30
   0   8 -10   12.85    0.93
   0   8  10   13.23    0.97
   0   8 -10   12.00    1.04
   0   8 -11  638.72   16.75
   0   8 -11  613.80   11.65
   0   8  11  624.22   11.68
   0   8 -11  608.30   11.97
   0   8 -12    1.37    1.45
   0   8  12    1.09    0.56
   0   8 -12    0.72    0.53
   0   8 -12    0.50    0.65
   0   8 -13   81.61    2.50
   0   8  13   85.23    2.54
   0   8 -13   86.14    2.79
   0   8 -14  689.74   17.81
   0   8 -14  670.64   12.78
   0   8 -14  647.60   12.35
   0   8  14  659.38   12.39
   0   8 -15   32.61    3.50
   0   8 -15   38.26    1.54
   0   8 -15   35.58    1.75
   0   8  15   35.07    1.53
   0   8 -16  331.43   11.39
   0   8 -16  346.35    6.89
   0   8 -16  335.16    7.27
   0   8  16  326.31    6.89
   0   8 -17  616.21   16.95
   0   8 -17  625.05   11.54
   0   8  17  582.66   11.43
   0   8 -17  621.50   11.93
   0   8 -18  586.88   11.09
   0   8 -18  577.96   11.49
   0   8 -19  264.65    5.73
   0   8 -19  262.50    6.07
   0   8 -20    5.12    0.81
   0   8 -20    2.63    0.85
   0   8 -21  343.29    7.06
   0   8  21  335.08    7.45
   0   8 -21  337.95    7.39
   0   8 -21  320.58   11.54
   0   8 -22  108.62    3.07
   0   8  22  106.62    3.33
   0   8 -22  110.64    3.34
   0   8 -22  113.46    6.28
   0   8 -23  738.78   13.66
   0   8  23  720.71   14.06
   0   8 -23  739.94   14.03
   0   8  24   99.29    3.22
   0   8 -24  107.92    3.24
   0   8 -24  106.91    3.00
   0   8  25   38.37    1.83
   0   8 -25   37.84    1.82
   0   8 -25   40.19    1.70
   0   8  26  289.63    6.57
   0   8 -26  299.72    6.61
   0   8 -26  299.79    6.28
   0   8  27  353.26    7.54
   0   8 -27  350.43    7.52
   0   8 -27  360.70    7.23
   0   8  28   58.02    2.14
   0   8 -28   57.29    2.22
   0   8 -28   57.02    1.93
   0   8  29   22.53    1.26
   0   8 -29   22.87    1.40
   0   8 -29   22.96    1.16
   0   8 -30   26.87    1.43
   0   8 -30   28.33    1.21
   0   8 -31   12.37    1.03
   0   8 -31   11.60    0.77
   0   8 -32   29.01    1.40
   0   8 -32   31.34    1.15
   0   8 -33    3.44    0.41
   0   8 -33    3.46    0.67
   0  -8 -33    3.68    0.54
   0   8 -34   -0.25    0.53
   0  -8 -34    0.62    0.40
   0   8 -35    0.85    0.48
   0  -8 -35    1.42    0.37
   0  -8 -36   27.13    0.91
   0  -8 -37   66.82    1.54
   0   9   0    0.86    0.64
   0   9   0    0.08    0.54
   0   9   0    0.64    0.45
   0   9   0   -0.04    0.29
   0   9   1    0.51    0.63
   0   9   1    0.71    0.62
   0   9  -1    0.43    0.63
   0   9  -1    0.53    0.56
   0   9   1    0.13    0.44
   0   9  -1    0.03    0.41
   0   9  -1    0.29    0.34
   0   9   1    0.02    0.29
   0   9   2    0.65    0.62
   0   9  -2    0.25    0.62
   0   9  -2    0.12    0.54
   0   9  -2    0.75    0.44
   0   9  -2    0.19    0.34
   0   9   3   -0.09    0.59
   0   9  -3    0.36    0.63
   0   9  -3    0.35    0.60
   0   9  -3    0.03    0.39
   0   9  -3    0.33    0.35
   0   9   4    0.50    0.65
   0   9  -4    0.57    0.63
   0   9   4    0.86    0.65
   0   9  -4    0.32    0.38
   0   9  -5    0.38    1.30
   0   9   5    0.21    0.63
   0   9  -5    0.43    0.63
   0   9   5    0.19    0.64
   0   9  -5    0.02    0.38
   0   9  -6   -0.77    1.30
   0   9   6    0.32    0.62
   0   9  -6    0.18    0.59
   0   9   6    0.67    0.71
   0   9  -6    0.12    0.39
   0   9  -7    1.35    1.52
   0   9   7    0.82    0.66
   0   9  -7    0.32    0.62
   0   9   7    0.29    0.67
   0   9  -7    0.58    0.44
   0   9  -8    0.59    1.45
   0   9  -8   -0.04    0.62
   0   9   8    0.43    0.63
   0   9   8    0.61    0.74
   0   9  -8    0.34    0.44
   0   9  -9   -0.59    1.36
   0   9   9    1.00    0.67
   0   9  -9    0.67    0.65
   0   9   9   -0.05    0.72
   0   9  -9    0.40    0.45
   0   9 -10   -0.20    1.42
   0   9  10    0.57    0.63
   0   9 -10    0.28    0.59
   0   9  10   -0.32    0.79
   0   9 -10    0.61    0.50
   0   9 -11   -1.21    1.47
   0   9 -11    0.20    0.48
   0   9  11    0.14    0.65
   0   9 -11    0.36    0.60
   0   9 -12   -0.20    1.50
   0   9 -12    0.75    0.55
   0   9 -12    1.64    0.67
   0   9  12    0.68    0.62
   0   9 -13    0.20    1.46
   0   9 -13    0.84    0.55
   0   9  13    0.50    0.62
   0   9 -13    0.04    0.57
   0   9 -14    1.03    1.39
   0   9 -14    0.28    0.55
   0   9  14    0.11    0.59
   0   9 -15   -0.62    1.63
   0   9 -15    1.00    0.56
   0   9  15    0.10    0.55
   0   9 -16    0.21    1.58
   0   9  16    0.17    0.51
   0   9  17    0.76    0.53
   0   9 -17   -0.21    1.54
   0   9 -17    0.10    0.65
   0   9  17    0.67    0.78
   0   9 -17   -0.27    0.90
   0   9 -18   -1.04    1.54
   0   9  18    0.76    0.72
   0   9 -18    0.32    0.86
   0   9 -18    0.03    0.63
   0   9  19    1.43    0.80
   0   9 -19    0.05    0.92
   0   9 -19    0.07    0.71
   0   9  20    0.04    0.79
   0   9 -20    0.58    0.89
   0   9 -20    0.03    0.73
   0   9  21    0.92    0.75
   0   9 -21    0.04    0.88
   0   9 -21   -0.03    0.67
   0   9  22    0.61    0.74
   0   9 -22    1.36    0.84
   0   9 -22   -0.20    0.64
   0   9  23    0.17    0.72
   0   9 -23    0.09    0.83
   0   9 -23    0.29    0.68
   0   9  24    0.50    0.70
   0   9 -24   -0.33    0.79
   0   9 -24    0.31    0.59
   0   9  25   -0.40    0.70
   0   9 -25    0.32    0.84
   0   9 -25    0.21    0.57
   0   9  26    0.12    0.62
   0   9 -26   -0.15    0.76
   0   9 -26    0.84    0.58
   0   9  27    0.47    0.60
   0   9 -27   -0.11    0.74
   0   9 -27    0.16    0.50
   0   9  28   -0.61    0.57
   0   9 -28    0.14    0.66
   0   9 -28    0.33    0.46
   0   9  29    0.03    0.50
   0   9 -29    0.05    0.43
   0   9  30   -0.24    0.47
   0   9 -30   -0.02    0.40
   0   9  31    0.46    0.36
   0   9 -31    0.35    0.35
   0   9 -32    0.10    0.30
   0  -9 -33   -0.01    0.33
   0   9 -33   -0.03    0.22
   0  -9 -34    0.02    0.28
   0  -9 -35   -0.01    0.23
   0  10   0  166.46    4.58
   0  10   0  173.71    4.46
   0  10   0  171.70    4.21
   0  10   0  160.68    3.70
   0  10  -1  151.22    4.32
   0  10   1  153.55    4.38
   0  10   1  157.22    4.24
   0  10  -1  165.04    4.27
   0  10   1  167.35    4.08
   0  10  -1  160.14    3.98
   0  10   1  148.20    3.46
   0  10  -1  150.64    3.56
   0  10  -2   12.00    1.17
   0  10   2   11.62    1.24
   0  10  -2   10.54    1.11
   0  10  -2   12.58    0.97
   0  10   2   13.86    1.08
   0  10  -2   13.06    0.83
   0  10  -3  191.58    5.02
   0  10   3  194.59    5.18
   0  10  -3  196.41    4.92
   0  10  -3  180.70    4.51
   0  10   3  208.89    4.86
   0  10  -3  200.67    4.32
   0  10  -4   15.08    1.28
   0  10   4   13.18    1.31
   0  10   4   13.40    1.20
   0  10  -4   15.30    1.26
   0  10   4   15.15    1.14
   0  10  -4   14.31    0.92
   0  10   5   12.75    1.29
   0  10  -5   15.40    1.23
   0  10  -5   15.49    1.28
   0  10   5   16.26    1.29
   0  10   5   15.53    1.18
   0  10  -5   15.28    0.95
   0  10  -6   28.22    1.62
   0  10   6   27.93    1.83
   0  10  -6   26.84    1.26
   0  10   6   28.88    1.64
   0  10  -6   29.28    1.63
   0  10   6   29.08    1.59
   0  10   7    1.64    0.90
   0  10   7    1.26    0.68
   0  10  -7    1.23    0.70
   0  10  -7    1.15    0.76
   0  10   7    1.10    0.74
   0  10  -7    1.66    0.54
   0  10   8    0.17    0.80
   0  10   8    0.51    0.67
   0  10  -8    1.09    0.69
   0  10   8    0.98    0.78
   0  10  -8    0.94    0.75
   0  10  -8    1.29    0.57
   0  10   9  491.31   10.69
   0  10  -9  499.30   10.15
   0  10  -9  493.13    9.65
   0  10   9  497.01   10.12
   0  10  -9  496.51   10.10
   0  10   9  514.71   10.24
   0  10  10   34.15    2.05
   0  10 -10   31.58    3.78
   0  10  10   35.54    1.80
   0  10  10   32.23    1.71
   0  10 -10   31.90    1.68
   0  10 -10   32.98    1.48
   0  10 -11  142.77    7.59
   0  10  11  141.04    3.97
   0  10 -11  139.66    3.50
   0  10  11  131.82    3.78
   0  10 -11  132.75    3.76
   0  10 -12   94.65    6.18
   0  10 -12  103.74    2.91
   0  10  12   99.31    3.13
   0  10 -12  102.47    3.12
   0  10 -13  191.72    4.48
   0  10 -13  191.04    4.69
   0  10  13  185.35    4.70
   0  10 -14    9.78    2.47
   0  10 -14    7.88    0.91
   0  10  14    8.61    0.96
   0  10 -14    8.57    0.95
   0  10 -15  390.77   13.64
   0  10  15  406.88    8.35
   0  10 -15  384.97    8.25
   0  10 -15  399.60    8.14
   0  10 -16  467.90    9.57
   0  10  16  483.12    9.67
   0  10  17  320.57    6.99
   0  10  17  286.37    6.37
   0  10  18   11.34    1.24
   0  10  18   10.29    0.88
   0  10  19  424.27    9.06
   0  10 -19  429.59    8.57
   0  10  20  189.08    4.90
   0  10 -20  190.81    4.51
   0  10  21  240.49    5.79
   0  10 -21  244.38    5.38
   0  10  22   46.90    2.08
   0  10 -22   46.23    1.79
   0  10  23    2.76    0.82
   0  10 -23    2.89    0.70
   0  10  24  129.50    3.68
   0  10 -24  134.80    3.36
   0  10  25  100.84    3.02
   0  10 -25   99.71    2.72
   0  10  26   16.44    1.16
   0  10 -26   17.36    1.00
   0  10  27    9.48    0.90
   0  10 -27    9.61    0.77
   0  10  28    2.20    0.58
   0  10 -28    1.45    0.46
   0  10  29   94.06    2.54
   0  10 -29  101.54    2.41
   0  10  30    7.70    0.62
   0  10 -30    7.55    0.56
   0  10 -31   14.47    0.64
   0 -10 -32    2.47    0.33
   0 -10 -33    7.83    0.40
   0  11   0   -0.35    0.56
   0  11   0   -0.10    0.84
   0  11   0    0.36    0.82
   0  11  -1    0.30    0.79
   0  11   1   -0.20    0.80
   0  11   1    0.24    0.61
   0  11  -1   -0.45    0.58
   0  11  -1   -0.41    0.81
   0  11   1   -0.27    0.82
   0  11  -1    0.07    0.38
   0  11   2   -0.42    0.85
   0  11  -2   -0.53    0.78
   0  11  -2    0.29    0.54
   0  11   2   -0.08    0.58
   0  11  -2    0.18    0.85
   0  11  -2    0.07    0.40
   0  11   3   -0.16    0.87
   0  11  -3    0.85    0.80
   0  11   3   -0.16    0.62
   0  11  -3   -0.22    0.83
   0  11  -3   -0.15    0.47
   0  11  -4    0.05    0.71
   0  11   4    0.22    0.88
   0  11   4    0.08    0.68
   0  11  -4    0.45    0.86
   0  11   4   -0.53    0.89
   0  11  -4    0.34    0.49
   0  11  -5    0.09    0.69
   0  11   5    0.05    0.88
   0  11   5   -0.43    0.67
   0  11   5    0.04    0.80
   0  11  -5    0.13    0.81
   0  11  -5   -0.05    0.51
   0  11   6   -0.06    0.94
   0  11  -6   -0.04    0.65
   0  11   6    0.09    0.67
   0  11  -6    0.97    0.82
   0  11   6   -0.09    0.82
   0  11  -6    0.73    0.52
   0  11  -7    0.13    0.66
   0  11   7    0.67    0.86
   0  11   7    0.17    0.68
   0  11   7    0.22    0.83
   0  11  -7    0.04    0.80
   0  11  -7    0.49    0.54
   0  11  -8    0.04    0.68
   0  11   8   -0.17    0.92
   0  11  -8    0.91    0.56
   0  11   8    0.98    0.74
   0  11  -8   -0.04    0.78
   0  11   8   -0.04    0.78
   0  11  -9    0.04    0.61
   0  11  -9    0.18    0.54
   0  11   9    0.09    0.69
   0  11  -9    0.38    0.72
   0  11   9    0.21    0.72
   0  11 -10    0.16    0.63
   0  11 -10   -0.06    0.53
   0  11  10    0.23    0.70
   0  11 -10    0.67    0.68
   0  11  10    0.93    0.75
   0  11 -11   -0.24    0.62
   0  11 -11    0.30    0.53
   0  11  11    0.63    0.73
   0  11 -11    0.69    0.66
   0  11  11    0.33    0.69
   0  11 -12    0.19    0.59
   0  11 -12    0.34    0.56
   0  11  12    0.23    0.66
   0  11  12   -0.04    0.62
   0  11 -12    0.91    0.67
   0  11 -13    0.22    0.55
   0  11 -13   -0.28    0.60
   0  11  13    0.59    0.81
   0  11  13    0.47    0.65
   0  11 -13    0.19    0.60
   0  11 -14    0.15    0.54
   0  11  14    0.37    0.63
   0  11 -14    0.03    0.54
   0  11 -14    0.19    0.57
   0  11 -15    0.11    0.52
   0  11  15    0.43    0.59
   0  11 -15    0.23    0.52
   0  11 -15    0.28    0.59
   0  11 -16    0.44    0.52
   0  11 -16   -0.03    0.57
   0  11  16    0.31    0.75
   0  11 -16    0.59    0.51
   0  11  16    1.04    0.55
   0  11 -17   -0.03    0.46
   0  11  17   -0.04    0.75
   0  11  17   -0.12    0.40
   0  11 -17    0.42    0.59
   0  11  18   -0.04    0.75
   0  11  19    0.04    0.70
   0  11  20    0.32    0.69
   0  11  21    0.28    0.71
   0  11 -21   -0.13    0.51
   0  11  22   -0.34    0.65
   0  11 -22    0.05    0.49
   0  11  23    0.07    0.64
   0  11 -23   -0.05    0.45
   0  11  24   -0.40    0.60
   0  11 -24    0.23    0.45
   0  11  25    0.03    0.53
   0  11 -25    0.34    0.44
   0  11  26    0.19    0.49
   0  11 -26    0.13    0.36
   0  11  27    0.07    0.40
   0  11 -27   -0.02    0.35
   0  11  28    0.40    0.33
   0  11 -28    0.16    0.29
   0  11 -29    0.27    0.24
   0 -11 -30    0.27    0.20
   0  12   0  120.61    3.61
   0  12   0  126.63    3.77
   0  12   1   59.34    2.22
   0  12  -1   55.12    2.06
   0  12  -1   62.66    2.48
   0  12   1   65.52    2.50
   0  12   1   67.08    2.64
   0  12  -1   62.14    2.51
   0  12  -2    6.02    0.53
   0  12   2    8.32    0.96
   0  12  -2   10.77    1.25
   0  12  -2    9.98    1.16
   0  12   2    9.36    1.24
   0  12  -3  100.17    2.57
   0  12   3  106.17    3.17
   0  12  -3  110.62    3.38
   0  12  -3  104.48    3.34
   0  12   3  107.19    3.51
   0  12  -4  117.09    2.90
   0  12   4  120.72    3.50
   0  12  -4  125.03    3.64
   0  12   4  120.96    3.82
   0  12  -4  120.79    3.63
   0  12  -5  223.00    4.87
   0  12   5  236.21    5.55
   0  12  -5  244.69    5.72
   0  12   5  230.28    5.67
   0  12  -5  231.56    5.61
   0  12   5  236.55    5.91
   0  12  -6  653.18   12.14
   0  12   6  675.89   12.90
   0  12  -6  682.09   12.97
   0  12   6  657.09   12.94
   0  12  -6  649.82   12.85
   0  12  -7   56.70    1.86
   0  12   7   61.01    2.34
   0  12   7   59.81    2.35
   0  12  -7   57.97    2.32
   0  12  -7   56.68    2.26
   0  12  -8  112.35    2.88
   0  12   8  112.96    3.39
   0  12   8  113.02    3.40
   0  12  -8  112.05    3.35
   0  12  -8  107.26    3.24
   0  12  -9   87.73    2.44
   0  12   9   87.02    2.91
   0  12   9   86.12    2.86
   0  12  -9   84.04    2.81
   0  12  -9   85.71    2.74
   0  12 -10   30.78    1.34
   0  12  10   33.50    1.73
   0  12  10   32.55    1.68
   0  12 -10   32.88    1.67
   0  12 -10   31.03    1.55
   0  12 -11  131.30    3.20
   0  12  11  129.71    3.70
   0  12 -11  120.58    3.47
   0  12  11  125.79    3.54
   0  12 -11  122.66    3.37
   0  12 -12  240.10    5.07
   0  12  12  243.81    5.68
   0  12 -12  237.35    5.42
   0  12  12  234.88    5.43
   0  12 -12  224.01    5.19
   0  12 -13   12.39    0.90
   0  12  13   12.91    1.18
   0  12 -13   11.93    1.00
   0  12  13    9.54    0.93
   0  12 -13   10.63    0.88
   0  12 -14    1.26    0.53
   0  12 -14    0.43    0.52
   0  12  14    0.54    0.52
   0  12  14    0.45    0.69
   0  12 -15    0.49    0.48
   0  12 -15    0.25    0.46
   0  12  15    0.55    0.48
   0  12 -16   75.81    2.20
   0  12 -17   11.83    0.84
   0  12  18    9.08    1.01
   0  12 -18    8.98    0.75
   0  12  19   69.96    2.39
   0  12 -19   68.48    1.99
   0  12  20   12.61    1.03
   0  12  21   15.24    1.07
   0  12  22    7.09    0.78
   0  12  23   16.73    1.00
   0  12 -23   18.00    0.84
   0  12  24   10.84    0.78
   0  12 -24   11.35    0.65
   0  12  25   28.91    1.14
   0  12 -25   30.74    1.00
   0  12  26    8.24    0.56
   0  12 -26   10.90    0.52
   0  13   0    0.31    0.79
   0  13   0   -0.15    0.65
   0  13  -1    1.53    0.79
   0  13   1    0.31    0.78
   0  13  -1    0.79    0.69
   0  13  -2    0.78    0.79
   0  13  -2   -0.22    0.62
   0  13   3    0.18    0.48
   0  13  -3    0.15    0.71
   0  13  -3    0.39    0.61
   0  13   4    0.48    0.51
   0  13   4   -0.11    0.74
   0  13  -4    0.46    0.66
   0  13  -4    0.03    0.60
   0  13   5    0.13    0.51
   0  13  -5    0.37    0.67
   0  13   5    0.37    0.71
   0  13  -5   -0.50    0.60
   0  13   6    0.03    0.56
   0  13  -6   -0.04    0.66
   0  13   6   -0.04    0.66
   0  13  -6    0.16    0.54
   0  13   7   -0.24    0.59
   0  13  -7    0.82    0.65
   0  13   7    0.39    0.64
   0  13  -7    0.18    0.53
   0  13  -8   -0.02    0.28
   0  13   8   -0.10    0.59
   0  13   8    0.03    0.59
   0  13  -8    0.34    0.60
   0  13  -8    0.14    0.47
   0  13  -9   -0.21    0.36
   0  13   9    0.17    0.59
   0  13  -9    0.16    0.57
   0  13   9    0.34    0.60
   0  13 -10    0.23    0.37
   0  13 -10    0.46    0.54
   0  13  10    0.63    0.59
   0  13  10   -0.03    0.60
   0  13 -11    0.21    0.34
   0  13 -11    0.43    0.51
   0  13  11    0.12    0.52
   0  13  11    0.51    0.63
   0  13 -12    0.11    0.35
   0  13 -12   -0.13    0.47
   0  13  12   -0.24    0.47
   0  13  12   -0.50    0.64
   0  13 -13    0.09    0.35
   0  13 -13   -0.59    0.43
   0  13  13   -0.32    0.43
   0  13  13    0.07    0.59
   0  13 -14    0.30    0.36
   0  13 -14   -0.48    0.39
   0  13  14   -0.48    0.62
   0  13 -15   -0.16    0.35
   0  13  15   -0.09    0.59
   0  13 -16   -0.10    0.34
   0  13  16   -0.65    0.57
   0  13 -17    0.44    0.35
   0  13 -18   -0.28    0.32
   0  13 -19    0.30    0.30
   0  13 -20    0.07    0.26
   0  13  20    0.54    0.43
   0  13 -21    0.03    0.22
   0  13  21    0.28    0.37
   0  13  22    0.19    0.28
   0  14   0    5.51    0.76
   0  14  -1   83.01    2.48
   0  14   1   83.17    2.48
   0  14  -2   59.10    1.99
   0  14  -3   88.48    2.54
   0  14   4   44.69    1.68
   0  14  -4   45.52    1.67
   0  14  -5   12.37    0.89
   0  14   5   11.28    0.87
   0  14   6   10.13    0.81
   0  14  -6   10.39    0.80
   0  14   7    0.68    0.47
   0  14  -7    1.24    0.50
   0  14  -8   24.47    1.10
   0  14   8   25.72    1.13
   0  14  -9   36.61    1.28
   0  14   9   37.93    1.33
   0  14  10   30.36    1.12
   0  14 -10   27.12    1.04
   0  14  10   29.20    1.13
   0  14  11    9.81    0.66
   0  14  12    1.90    0.39
   0  14  13    2.41    0.41
   0  14  14    4.15    0.45
  -1   0   0   16.51    0.52
  -1   0  -1    1.29    0.16
  -1   0  -2  176.62    3.34
   1   0  -3    1.21    0.18
   1   0  -4    4.60    0.27
  -1   0   4    5.45    0.38
   1   0  -5    0.10    0.26
   1   0   5    0.21    0.26
   1   0  -5    0.04    0.14
  -1   0   5    0.20    0.20
   1   0  -6  420.76    7.51
   1   0   6  438.06    7.83
  -1   0   6  418.48    7.71
   1   0  -6  420.93    7.80
   1   0   7    0.11    0.25
  -1   0   7    0.14    0.22
   1   0  -7    0.18    0.20
   1   0  -8 2206.48   37.52
   1   0   8 2237.97   37.52
  -1   0   8 2202.62   37.65
   1   0   8 2189.98   38.03
   1   0  -8 2216.15   37.47
   1   0   9    0.43    0.51
  -1   0   9   -0.06    0.28
   1   0  -9    0.09    0.25
   1   0  10  634.06   11.14
  -1   0  10  660.19   11.61
   1   0  10  656.19   12.06
   1   0 -10  644.76   11.42
  -1   0  11    0.02    0.29
   1   0  11    0.59    0.54
   1   0 -11    0.24    0.26
  -1   0  12 2178.67   37.30
   1   0  12 2161.92   37.88
   1   0 -12 2162.34   37.14
   1   0  13    0.66    0.65
  -1   0  13   -0.03    0.37
   1   0 -13    0.35    0.33
   1   0  14 1902.12   34.31
  -1   0  14 1953.78   33.68
   1   0 -14 1941.69   33.50
  -1   0  15    0.51    0.48
   1   0  15    0.05    0.69
   1   0 -15    0.09    0.36
  -1   0  16 6434.66  108.74
   1   0  16 6502.61  109.50
   1   0 -16 6373.73  108.47
   1   0  17    0.06    0.77
  -1   0  17    0.37    0.58
   1   0 -17    1.23    0.48
   1   0  18  158.93    4.93
   1   0 -18  151.00    4.06
   1   0  19    0.82    0.89
  -1   0  19   -0.30    0.61
   1   0 -19    0.04    0.43
   1   0  20  601.24   13.20
   1   0 -20  580.90   11.95
  -1   0  21    4.06    0.91
   1   0 -21    0.42    0.45
  -1   0 -22   10.47    0.61
   1   0 -22    9.39    0.62
   1   0 -22   10.39    1.01
  -1   0  22   10.70    1.30
  -1   0 -23    0.17    0.26
   1   0 -23    0.31    0.31
  -1   0  23    0.44    0.74
   1   0 -23    0.16    0.44
   1   0 -23    0.04    0.30
  -1   0 -23   -0.11    0.30
   1   0 -23   -0.08    0.26
   1   0 -24   54.55    1.70
   1   0 -24   55.11    2.44
  -1   0 -24   58.33    1.64
  -1   0  24   58.10    3.01
   1   0 -24   54.38    1.58
   1   0 -24   58.22    1.76
  -1   0 -24   57.90    1.77
  -1   0  25   -0.18    0.82
   1   0 -25    0.53    0.34
   1   0 -25    0.09    0.34
  -1   0 -25    0.51    0.35
   1   0 -25    0.10    0.38
  -1   0 -25    0.14    0.39
  -1   0 -26   33.01    1.24
   1   0 -26   32.37    1.30
  -1   0  26   36.47    2.63
   1   0 -26   32.42    1.33
   1   0 -26   33.74    1.21
  -1   0 -26   33.41    1.35
  -1   0 -27    0.18    0.39
   1   0 -27    0.41    0.44
  -1   0  27    1.65    1.14
  -1   0 -27   -0.40    0.71
  -1   0 -27    0.58    0.42
   1   0 -27    0.40    0.43
   1   0 -27    1.77    0.44
  -1   0 -28  184.16    5.90
   1   0 -28  195.19    4.30
  -1   0 -28  190.42    4.12
  -1   0  28  189.40    6.62
   1   0 -28  185.26    4.28
  -1   0 -28  187.67    4.30
   1   0 -28  183.70    4.03
  -1   0 -29    0.34    0.67
  -1   0  29    0.12    1.15
   1   0 -29    0.35    0.46
  -1   0 -29    0.31    0.44
   1   0 -29    0.28    0.51
  -1   0 -29   -0.26    0.52
   1   0 -29    0.14    0.48
  -1   0 -30    1.12    0.79
  -1   0  30    0.85    1.15
   1   0 -30    0.04    0.46
  -1   0 -30    0.56    0.56
   1   0 -30    0.62    0.58
   1   0 -30    0.38    0.51
  -1   0 -30    0.25    0.48
  -1   0  31    0.63    1.05
  -1   0 -31   -0.46    0.63
   1   0 -31   -0.67    0.67
   1   0 -31    0.36    0.55
  -1   0 -31    0.39    0.48
   1   0 -31    1.43    0.55
  -1   0 -32    0.71    0.66
   1   0 -32    0.12    0.58
  -1   0 -32    0.54    0.56
  -1   0 -33    0.86    0.70
   1   0 -33    1.35    0.70
  -1   0 -33    2.13    0.68
  -1   0 -34   11.39    0.96
   1   0 -34    9.57    0.96
  -1   0 -34   11.82    1.00
  -1   0 -35    0.18    0.62
   1   0 -35   -0.03    0.60
  -1   0 -35    0.39    0.59
  -1   0 -36   29.92    1.40
   1   0 -36   33.43    1.47
   1   0 -37    0.34    0.56
  -1   0 -37    0.26    0.58
  -1   0 -38   95.20    2.56
   1   0 -38   95.55    2.61
   1   0 -39    0.62    0.53
  -1   0 -39    0.28    0.48
   1   0 -40    4.97    0.63
  -1   0 -40    4.43    0.57
   1   0 -41    0.40    0.46
  -1   0 -41    0.11    0.38
   1   0 -42   13.01    0.75
  -1   0 -42   12.46    0.71
  -1   0 -43    0.14    0.32
   1   0 -43    0.11    0.35
   1   0 -44   15.90    0.70
  -1   0 -44   23.67    0.76
   1   1   0    0.50    0.29
  -1   1   0    0.75    0.23
   1   1   1 1983.39   34.17
   1   1  -1 2005.11   34.18
  -1   1  -1 1995.49   33.90
  -1   1   1 2019.30   33.91
   1   1  -2  991.28   16.86
  -1   1  -2  995.11   16.63
   1   1  -3 1712.18   29.61
   1   1  -3 1733.59   29.64
  -1   1  -3 1736.89   29.48
   1   1  -4  568.89   10.15
   1   1  -4  564.13   10.30
  -1  -1   4  569.82   10.03
   1   1  -4  568.44   10.30
   1   1  -5 3912.22   65.84
   1   1  -6   51.20    1.50
  -1  -1   6   53.45    1.43
   1   1  -7 3262.08   54.66
  -1  -1   7 3207.11   54.55
   1   1  -8  528.07    9.73
  -1  -1   8  530.44    9.63
   1   1  -9  305.21    6.09
   1  -1   9  307.27    6.40
  -1  -1   9  310.22    6.01
   1   1 -10   10.54    0.74
   1  -1  10   12.66    0.98
  -1  -1  10   10.75    0.69
   1   1 -11  832.85   15.06
   1  -1  11  806.03   15.46
  -1  -1  11  851.64   14.98
   1   1 -12 1296.33   22.94
   1  -1  12 1294.16   23.40
  -1  -1  12 1297.35   22.83
   1  -1  12 1300.84   22.34
   1   1 -13 1311.96   22.90
   1  -1  13 1326.64   23.46
  -1  -1  13 1331.98   22.81
   1  -1  13 1283.09   21.97
   1  -1 -13 1254.72   22.03
  -1  -1  14 3235.96   55.00
   1  -1  14 3248.99   55.69
   1   1 -14 3167.69   55.06
   1  -1  15 1687.16   30.45
  -1  -1  15 1721.38   29.76
   1   1 -15 1658.45   29.76
  -1  -1  16  204.79    4.91
   1  -1  16  204.03    5.46
   1   1 -16  196.23    4.86
  -1  -1  17 2366.61   40.47
   1  -1  17 2337.01   41.25
   1   1 -17 2300.52   40.39
   1  -1 -17 2263.84   39.83
   1   1 -18    3.54    0.69
   1  -1 -18    2.46    0.50
   1  -1  18    2.69    0.94
  -1  -1  18    2.45    0.68
   1  -1 -19   63.11    2.16
   1   1 -19   57.36    2.36
   1  -1  19   58.83    2.86
  -1  -1  19   58.32    2.49
   1  -1 -20  607.91   12.13
   1   1 -20  623.59   12.70
   1   1 -21  119.08    3.83
   1  -1 -21  119.23    3.46
  -1  -1  21  127.91    4.18
   1   1 -22  691.26   12.57
  -1  -1 -22  725.44   12.48
   1  -1 -22  651.06   13.50
   1  -1 -22  709.97   12.58
  -1   1 -22  710.43   12.47
   1   1 -22  669.80   14.13
  -1  -1  22  736.56   14.79
   1  -1 -23    2.19    0.40
  -1   1 -23    1.85    0.36
  -1  -1 -23    2.48    0.40
  -1  -1  23    3.22    1.02
   1   1 -23    2.39    0.42
   1   1 -23    2.92    0.40
   1  -1 -23    2.88    0.37
  -1   1 -23    2.60    0.43
   1   1 -23    2.99    0.45
   1   1 -23    1.99    0.69
   1  -1 -24  223.69    4.50
  -1   1 -24  242.97    4.84
   1   1 -24  241.49    4.83
  -1  -1 -24  212.31    4.43
   1   1 -24  226.22    4.58
  -1  -1 -24  233.85    4.61
   1  -1 -24  234.43    4.75
   1   1 -24  219.83    6.08
   1   1 -24  208.74    4.65
  -1   1 -24  224.57    6.52
  -1  -1  24  250.08    6.89
   1  -1 -25    9.98    0.62
   1  -1 -25    9.27    0.72
  -1   1 -25    9.25    0.73
   1   1 -25    7.86    0.63
   1   1 -25    9.74    0.74
  -1  -1 -25    9.12    0.71
   1  -1 -25    8.56    0.68
   1   1 -25    9.35    1.14
  -1   1 -25    6.41    1.15
  -1  -1 -25    9.37    0.66
  -1  -1  25    9.27    1.45
  -1  -1  26    3.37    1.15
   1  -1 -26    1.14    0.36
   1  -1 -26    1.82    0.47
   1  -1 -26    2.07    0.48
   1   1 -26    2.90    0.53
   1   1 -26    5.07    0.57
  -1   1 -26    2.91    0.53
  -1  -1 -26    1.73    0.47
  -1  -1 -26    3.48    0.48
  -1   1 -26    1.24    0.80
   1   1 -26    2.07    0.68
  -1  -1  27    2.39    1.22
   1  -1 -27    1.43    0.48
  -1  -1 -27    1.84    0.46
   1  -1 -27    2.96    0.46
   1   1 -27    2.25    0.49
   1  -1 -27    1.94    0.50
  -1   1 -27    1.96    0.51
   1   1 -27    1.76    0.50
  -1  -1 -27    2.03    0.51
  -1   1 -27    1.38    0.82
  -1  -1 -28   70.72    2.19
  -1   1 -28   73.82    2.25
   1   1 -28   71.15    2.07
   1  -1 -28   71.62    1.98
   1  -1 -28   70.41    2.19
   1   1 -28   73.82    2.25
  -1  -1  28   72.20    3.96
  -1   1 -28   65.86    3.38
   1  -1 -28   74.82    2.22
  -1  -1 -28   73.51    2.10
   1   1 -29  145.24    3.64
   1   1 -29  149.51    3.46
  -1  -1 -29  145.90    3.62
   1  -1 -29  144.24    3.61
  -1   1 -29  151.74    3.68
   1  -1 -29  143.60    3.33
  -1  -1  29  146.63    5.88
  -1   1 -29  138.58    5.17
  -1  -1 -29  154.27    3.50
   1  -1 -29  155.11    3.66
  -1   1 -30  104.28    2.85
   1   1 -30   96.57    2.80
   1  -1 -30   94.58    2.75
   1  -1 -30   99.45    2.53
  -1  -1 -30   99.42    2.79
  -1  -1  30   99.07    4.81
  -1   1  30   95.40    4.68
  -1  -1 -30  102.83    2.68
   1  -1 -30  100.48    2.78
  -1   1 -30   90.76    4.07
  -1   1 -31  143.80    3.59
   1  -1 -31  130.10    3.46
   1   1 -31  120.97    3.41
  -1  -1 -31  141.39    3.54
   1  -1 -31  140.16    3.25
  -1   1  31  132.61    5.74
  -1  -1  31  133.88    5.77
  -1  -1 -31  149.78    3.45
   1  -1 -31  149.93    3.58
  -1   1 -31  130.19    5.01
   1  -1 -32  346.77    6.96
  -1  -1 -32  343.45    6.79
   1  -1 -32  326.05    6.57
  -1  -1 -32  329.98    6.90
  -1   1 -32  331.86    6.94
  -1  -1 -33  149.69    3.59
   1  -1 -33  149.68    3.69
  -1  -1 -33  143.88    3.68
  -1  -1 -34   14.62    1.02
   1  -1 -34   15.04    1.08
  -1  -1 -34   13.28    1.03
  -1  -1 -35   69.31    2.17
   1  -1 -35   71.99    2.27
  -1  -1 -35   67.44    2.20
   1  -1 -36   15.40    1.01
  -1  -1 -36   15.44    1.02
  -1  -1 -36   14.36    1.02
  -1  -1 -37    0.55    0.59
   1  -1 -37    1.73    0.60
  -1  -1 -37    0.88    0.60
   1  -1 -38   21.68    1.12
  -1  -1 -38   20.65    1.11
   1  -1 -39   34.53    1.38
  -1  -1 -39   33.01    1.32
  -1  -1 -40    0.95    0.47
   1  -1 -40    0.54    0.49
   1  -1 -41  155.47    3.41
  -1  -1 -41  151.54    3.34
   1  -1 -42   29.83    1.10
  -1  -1 -42   27.98    1.04
   1   1 -43   28.28    1.03
   1  -1 -43   29.31    1.03
  -1  -1 -44   12.01    0.52
  -1   1 -44   14.32    0.56
   1  -1 -44    8.74    0.48
   1   1 -44    9.49    0.49
   1   1 -44    5.54    0.39
  -1   1 -44    4.76    0.37
   1   2   0    0.60    0.52
  -1   2   0    0.31    0.21
  -1   2   1  226.39    4.36
  -1   2  -1  219.94    4.19
  -1   2   1  212.72    4.03
  -1   2   2    6.23    0.48
   1   2   2    5.85    0.23
  -1   2   3 2186.03   36.93
  -1  -2   3 2193.41   36.95
  -1   2   3 2192.59   37.28
  -1   2   4  139.43    2.79
  -1  -2   4  137.53    2.82
  -1  -2   5  539.27    9.38
  -1   2   5  534.58    9.36
   1   2  -5  535.43    9.88
  -1   2   6  266.03    5.10
  -1  -2   6  271.38    5.14
   1   2  -6  269.95    5.58
   1   2  -6  273.38    5.91
  -1  -2   7   45.48    1.34
  -1   2   7   46.21    1.33
   1   2  -7   45.82    1.65
  -1   2   8   56.18    1.59
  -1  -2   8   56.55    1.59
   1   2  -8   54.48    1.85
  -1  -2   9  727.94   13.09
  -1   2   9  734.05   13.06
   1   2  -9  728.59   13.49
  -1  -2  10   52.19    1.63
  -1   2  10   52.99    1.62
   1   2 -10   50.93    1.86
  -1   2  11  380.39    7.30
  -1  -2  11  370.22    7.32
   1   2 -11  383.31    7.71
   1  -2  11  365.30    7.78
  -1  -2  12    0.84    0.35
  -1   2  12    1.21    0.38
   1  -2  12    0.83    0.57
   1   2 -12    1.20    0.49
   1   2 -13  198.95    4.81
   1   2  13  196.15    4.95
   1  -2  13  191.24    4.97
  -1  -2  13  197.99    4.50
  -1   2  13  197.68    4.47
   1   2 -14  413.91    8.63
  -1   2  14  412.46    8.28
   1  -2  14  402.61    8.87
   1   2  14  410.75    8.87
  -1  -2  14  419.47    8.32
   1   2 -15 1242.10   22.85
   1   2  15 1247.93   23.18
  -1  -2  15 1274.60   22.56
  -1   2  15 1271.20   22.54
   1  -2  15 1222.09   23.17
   1   2 -16  230.75    5.76
  -1  -2  16  245.58    5.62
  -1   2  16  240.93    5.57
   1  -2  16  232.12    6.11
   1   2 -17  379.30    8.54
  -1   2  17  397.77    8.40
  -1  -2  17  396.27    8.40
  -1  -2  18  185.78    4.93
  -1   2  18  197.10    5.01
   1   2 -19   52.70    2.43
  -1  -2  19   55.76    2.44
  -1   2  19   55.01    2.40
  -1   2 -20  376.08    9.02
   1   2 -20  367.37    8.69
  -1  -2  20  388.06    8.81
  -1   2  20  396.24    8.83
  -1  -2 -21   15.50    0.72
  -1   2 -21   16.04    1.54
   1   2 -21   15.99    0.76
  -1   2 -21   16.87    0.74
   1   2 -21   16.52    1.42
   1  -2 -21   16.79    0.79
  -1  -2  21   18.77    1.59
  -1   2  21   16.73    1.52
  -1   2  22    2.52    0.83
  -1  -2  22    2.65    0.89
  -1   2 -22    2.64    0.45
   1   2 -22    2.74    0.40
   1   2 -22    2.80    0.45
  -1   2 -22    2.59    0.37
   1   2 -22    2.49    0.39
   1  -2 -22    2.76    0.41
  -1   2 -22    3.62    1.01
   1   2 -22    2.29    0.75
  -1  -2 -22    3.45    0.41
  -1  -2 -23  138.38    3.05
   1   2 -23  135.96    3.14
  -1   2 -23  138.46    4.80
  -1   2 -23  140.57    3.06
   1   2 -23  133.74    4.52
   1  -2 -23  140.28    3.15
  -1  -2  23  144.20    4.87
  -1   2  23  140.22    4.81
   1   2 -23  139.36    3.24
   1   2 -23  136.57    3.08
  -1   2 -23  142.05    3.26
   1  -2 -23  133.98    2.93
  -1   2  24    7.05    1.24
   1   2 -24    7.83    1.16
  -1   2 -24    9.01    0.62
  -1  -2 -24    9.16    0.62
   1   2 -24    9.03    0.67
  -1   2 -24    9.84    1.38
   1  -2 -24    9.09    0.67
   1   2 -24    8.93    0.65
  -1   2 -24    9.11    0.72
   1  -2 -24    8.03    0.55
   1   2 -24   10.47    0.75
  -1  -2  24    9.48    1.46
  -1   2 -25  111.79    2.67
   1   2 -25  112.73    2.78
  -1  -2 -25  113.17    2.68
  -1   2 -25  114.67    4.45
   1   2 -25  106.25    4.10
   1  -2 -25  115.15    2.81
   1   2 -25  112.17    2.70
   1  -2 -25  104.65    2.52
   1   2 -25  112.95    2.88
  -1   2 -25  114.44    2.90
  -1   2  25  114.49    4.57
  -1  -2  25  111.98    4.57
   1   2 -26   18.99    1.70
   1   2 -26   19.85    1.02
  -1   2 -26   20.81    1.92
  -1  -2 -26   19.45    0.95
  -1   2 -26   20.40    0.96
   1  -2 -26   21.07    1.06
   1   2 -26   20.12    0.99
   1   2 -26   18.64    1.05
  -1   2 -26   20.30    1.08
   1  -2 -26   19.36    0.87
  -1   2  26   21.38    2.09
  -1  -2  26   20.53    2.07
  -1   2 -27   97.66    2.48
  -1   2 -27   94.72    4.18
   1  -2 -27   99.43    2.64
   1   2 -27   91.03    3.86
   1   2 -27  100.25    2.63
  -1  -2 -27   98.86    2.50
   1   2 -27   96.84    2.68
   1  -2 -27   90.82    2.33
  -1   2 -27   97.31    2.68
  -1  -2  27   96.82    4.45
  -1   2  27   92.70    4.37
  -1   2 -28   22.44    1.07
   1   2 -28   20.82    1.84
   1   2 -28   24.47    1.20
   1  -2 -28   24.81    1.21
  -1   2 -28   25.64    2.17
  -1  -2 -28   26.68    1.15
   1  -2 -28   24.89    1.22
   1   2 -28   24.77    1.26
  -1  -2 -28   24.03    1.21
   1  -2 -28   23.16    1.00
  -1   2  28   25.91    2.39
  -1  -2  28   22.94    2.30
  -1   2 -29    0.29    0.89
  -1  -2  29    1.75    1.21
  -1   2  29    1.39    1.12
   1  -2 -29    0.85    0.54
  -1  -2 -29    0.91    0.54
  -1  -2 -29    2.14    0.51
  -1   2 -29    1.06    0.48
   1   2 -29    0.33    0.49
   1  -2 -29    0.73    0.55
   1  -2 -29    1.42    0.45
  -1   2  30   42.50    3.11
  -1  -2  30   39.35    3.06
   1  -2 -30   40.55    1.41
   1  -2 -30   37.68    1.60
  -1  -2 -30   41.62    1.65
   1   2 -30   42.39    1.63
   1  -2 -30   41.45    1.64
  -1  -2 -30   42.03    1.56
  -1   2 -30   39.94    2.73
  -1   2 -30   40.28    1.52
   1  -2 -31    1.63    0.49
   1  -2 -31    1.42    0.63
  -1  -2 -31    1.33    0.63
  -1   2 -31    0.85    0.52
   1  -2 -31    0.27    0.57
   1   2 -31   -0.03    0.58
  -1  -2 -31    0.18    0.52
  -1   2 -31   -0.10    0.78
   1  -2 -32    0.25    0.44
  -1  -2 -32   -0.06    0.61
  -1  -2 -32    0.65    0.52
   1   2 -32   -0.35    0.58
  -1   2 -32    0.29    0.50
   1  -2 -32   -0.30    0.61
  -1   2 -32    0.49    0.77
  -1  -2 -33   87.26    2.57
   1  -2 -33   82.54    2.24
   1  -2 -33   85.61    2.53
  -1   2 -33   86.15    2.47
  -1  -2 -33   87.41    2.47
   1   2 -33   85.84    2.53
  -1  -2 -34   14.54    1.05
   1  -2 -34   17.06    1.07
  -1  -2 -34   14.37    0.98
  -1   2 -34   15.76    1.02
   1   2 -34   16.01    1.03
  -1  -2 -35   17.69    1.12
  -1  -2 -35   19.12    1.10
   1   2 -35   19.95    1.13
   1  -2 -35   18.79    1.13
  -1   2 -35   18.44    1.06
   1  -2 -36    0.85    0.58
  -1  -2 -36    0.29    0.53
   1   2 -36    1.03    0.55
  -1   2 -36    0.80    0.53
  -1  -2 -36    1.17    0.60
  -1  -2 -37   29.58    1.34
  -1   2 -37   32.10    1.32
  -1  -2 -37   30.48    1.31
   1   2 -37   31.97    1.34
   1  -2 -37   30.60    1.34
  -1  -2 -38   31.74    1.33
   1   2 -38   32.55    1.33
   1  -2 -38   32.67    1.35
  -1  -2 -38   29.85    1.28
  -1   2 -38   31.86    1.29
   1  -2 -39    1.58    0.50
  -1  -2 -39    2.30    0.53
   1   2 -39    1.77    0.49
  -1   2 -39    2.24    0.51
  -1  -2 -39    2.58    0.55
   1  -2 -40    1.72    0.51
   1   2 -40    1.52    0.48
  -1   2 -40    1.40    0.43
  -1  -2 -40    1.79    0.44
   1  -2 -41   11.64    0.74
   1   2 -41   11.53    0.72
  -1   2 -41   10.40    0.69
  -1   2 -42    9.41    0.59
   1   2 -42    8.92    0.60
   1  -2 -42    9.01    0.61
  -1  -2 -42    8.16    0.57
  -1  -2 -43   40.62    1.08
  -1   2 -43   48.36    1.14
   1  -2 -43   38.14    1.11
   1   2 -43   41.07    1.13
  -1   2 -43   24.12    0.95
   1   2 -43   26.95    0.97
   1   2 -44    0.16    0.18
  -1   2 -44    0.43    0.20
   1   3   0   -0.10    0.59
  -1   3   0    0.07    0.35
  -1   3   0    0.36    0.31
   1   3  -1    2.10    0.70
  -1   3   1    1.22    0.45
  -1   3  -1    2.36    0.40
  -1   3  -1    2.03    0.46
   1   3   1    3.37    0.26
  -1  -3   2  261.80    4.69
  -1   3   2  255.62    4.63
   1   3  -2  261.52    6.18
  -1   3   2  259.21    5.58
  -1   3  -2  266.21    5.25
  -1   3   2  261.36    5.35
  -1   3  -2  249.41    5.35
   1   3   2  249.19    4.64
   1   3   3  434.31    7.78
  -1   3  -3  404.78    8.45
  -1  -3   3  457.34    7.80
  -1   3   3  444.90    7.75
  -1   3   3  441.09    8.74
   1   3  -3  398.63    9.14
  -1   3  -3  459.80    8.44
  -1   3   3  449.98    8.51
  -1  -3   4 4448.87   74.41
  -1   3   4 4420.81   74.37
  -1   3   4 4357.86   75.44
  -1   3  -4 4549.90   75.13
  -1   3   5  210.92    3.99
  -1  -3   5  205.73    4.00
  -1   3  -5  207.71    4.62
  -1   3   6  624.96   10.91
  -1  -3   6  610.35   10.94
  -1   3   7  105.77    2.41
  -1  -3   7  107.52    2.44
   1   3  -7  109.88    3.11
  -1  -3   8  116.26    2.64
  -1   3   8  112.37    2.60
   1   3  -8  115.28    3.63
   1   3  -8  118.59    3.30
  -1   3   9  166.54    3.65
   1   3  -9  176.97    4.40
  -1  -3   9  172.17    3.68
   1   3 -10 1628.62   28.26
  -1   3  10 1634.74   27.36
  -1  -3  10 1611.76   27.38
  -1   3 -11  659.05   12.46
   1   3 -11  635.77   12.40
  -1   3  11  625.51   11.59
  -1  -3  11  616.63   11.60
  -1   3 -12 3291.85   54.77
   1   3 -12 3165.60   54.65
  -1  -3  12 3091.67   53.81
  -1   3  12 3138.80   53.83
   1   3 -13  617.97   12.50
  -1   3 -13  648.29   12.65
  -1   3  13  626.21   11.81
  -1  -3  13  622.22   11.82
   1   3 -14  285.54    6.87
  -1   3 -14  295.73    6.99
  -1  -3  14  298.18    6.34
  -1   3  14  293.11    6.30
  -1   3 -15   79.59    3.02
   1   3 -15   75.23    2.90
  -1  -3  15   81.10    2.62
  -1   3  15   78.21    2.58
   1   3 -16 1508.55   28.06
  -1   3 -16 1554.37   28.27
  -1  -3  16 1555.55   27.56
  -1   3  16 1523.41   27.49
   1   3 -17   44.41    2.28
  -1   3 -17   49.14    2.47
  -1  -3  17   50.35    2.17
  -1   3  17   50.47    2.18
   1   3 -18  208.37    5.81
  -1   3 -18  211.66    5.97
  -1  -3  18  217.65    5.55
  -1   3  18  212.22    5.50
   1   3 -19  355.28    8.61
  -1   3 -19  354.64    8.78
  -1   3  19  363.37    8.33
  -1  -3  19  370.93    8.39
  -1   3 -20   16.66    1.60
   1   3 -20   17.24    1.56
  -1  -3  20   17.07    1.47
  -1   3  20   18.72    1.51
   1   3 -21  182.63    5.57
  -1   3 -21  185.31    5.75
   1   3 -21  180.68    3.80
  -1  -3 -21  179.94    3.71
   1  -3 -21  184.64    3.84
  -1   3 -21  183.75    3.71
  -1   3  21  185.54    5.44
  -1  -3  21  184.42    5.49
   1   3 -22 1570.69   27.85
   1   3 -22 1596.58   27.81
  -1   3 -22 1635.13   27.67
   1  -3 -22 1631.55   27.82
  -1   3 -22 1607.17   30.63
  -1  -3 -22 1627.14   27.69
   1   3 -22 1579.69   30.29
  -1   3  22 1643.76   30.30
  -1  -3  22 1674.60   30.37
   1  -3 -23  116.54    2.63
   1   3 -23  115.91    2.85
   1   3 -23  126.71    2.90
  -1   3 -23  120.21    2.74
   1   3 -23  117.22    4.42
  -1   3 -23  116.52    4.55
   1  -3 -23  124.19    2.89
  -1  -3 -23  123.65    2.78
  -1   3  23  125.17    4.56
  -1  -3  23  129.18    4.63
   1   3 -24  221.02    6.70
  -1   3 -24  227.98    4.66
  -1  -3 -24  226.98    4.65
   1   3 -24  232.83    4.80
  -1   3 -24  226.26    6.90
   1  -3 -24  233.93    4.82
   1  -3 -24  229.01    4.52
  -1  -3  24  229.93    6.94
  -1   3  24  251.32    7.10
  -1   3 -25  234.26    7.16
   1  -3 -25  241.27    4.95
   1   3 -25  242.86    4.95
  -1  -3 -25  236.90    4.80
  -1   3 -25  233.89    4.77
   1   3 -25  232.91    6.94
   1  -3 -25  223.86    4.60
  -1   3  25  230.48    7.11
  -1  -3  25  236.00    7.19
   1   3 -26   58.05    1.83
  -1   3 -26   58.71    1.73
  -1  -3 -26   60.43    1.76
   1   3 -26   50.28    2.97
   1  -3 -26   59.37    1.86
  -1   3 -26   53.65    3.17
  -1   3  26   63.86    3.43
  -1  -3  26   59.81    3.38
   1  -3 -26   55.46    1.60
   1   3 -27  293.74    8.95
  -1   3 -27  289.09    5.80
   1   3 -27  282.44    8.11
  -1  -3 -27  294.73    5.84
   1   3 -27  286.10    5.97
   1  -3 -27  302.52    6.00
  -1   3 -27  278.21    8.30
  -1  -3  27  280.48    8.54
  -1   3  27  297.66    8.63
   1  -3 -27  283.83    5.62
   1   3 -28   20.66    2.20
   1   3 -28   26.47    1.22
   1   3 -28   22.64    2.02
  -1   3 -28   24.72    1.12
   1  -3 -28   24.27    1.20
  -1  -3 -28   24.57    1.13
  -1   3 -28   21.25    2.16
  -1   3  28   27.03    2.43
  -1  -3  28   22.39    2.33
   1  -3 -28   24.18    1.01
   1   3 -29   15.05    1.97
  -1   3  29   19.63    2.19
  -1  -3  29   21.03    2.24
   1  -3 -29   19.90    1.15
  -1   3 -29   19.16    2.04
   1   3 -29   17.76    1.87
  -1   3 -29   19.76    1.06
  -1  -3 -29   19.67    1.05
   1   3 -29   17.85    1.10
   1  -3 -29   20.15    0.94
  -1   3 -30  182.82    4.04
  -1  -3 -30  183.60    4.06
   1   3 -30  183.89    4.14
   1  -3 -30  181.70    4.16
  -1   3 -30  167.71    6.14
   1  -3 -30  161.67    4.09
   1  -3 -30  175.17    3.77
  -1  -3 -30  175.86    4.17
   1   3 -31   30.75    1.38
  -1   3 -31   30.58    1.31
  -1  -3 -31   30.18    1.33
  -1   3 -31   26.89    2.31
   1  -3 -31   31.89    1.41
  -1  -3 -31   30.86    1.44
   1  -3 -31   28.75    1.14
  -1  -3 -32   32.14    1.39
  -1   3 -32   31.74    1.34
   1   3 -32   32.45    1.40
   1  -3 -32   31.17    1.40
   1  -3 -32   29.43    1.15
  -1  -3 -32   28.74    1.41
   1  -3 -33   35.96    1.50
  -1  -3 -33   34.84    1.45
  -1   3 -33   35.61    1.47
   1   3 -33   35.46    1.47
  -1  -3 -33   33.15    1.51
   1  -3 -33   35.39    1.26
   1   3 -34    6.85    0.74
  -1   3 -34    6.17    0.70
  -1  -3 -34    5.01    0.68
   1  -3 -34    6.70    0.76
  -1  -3 -34    7.02    0.82
   1   3 -35   17.39    1.02
   1  -3 -35   19.57    1.07
  -1   3 -35   16.26    0.98
  -1  -3 -35   16.57    1.00
  -1  -3 -35   16.75    1.07
  -1  -3 -36    9.05    0.84
  -1  -3 -36    8.44    0.75
  -1   3 -36    9.46    0.77
   1   3 -36    9.38    0.78
   1  -3 -36    9.03    0.81
  -1  -3 -37    1.53    0.59
   1   3 -37    1.79    0.51
  -1  -3 -37    1.33    0.49
  -1   3 -37    1.10    0.48
   1  -3 -37    0.78    0.49
  -1  -3 -38   60.72    1.85
  -1   3 -38   58.80    1.78
  -1  -3 -38   58.26    1.78
   1   3 -38   63.26    1.85
   1  -3 -38   58.90    1.85
  -1  -3 -39    0.42    0.45
  -1   3 -39    0.81    0.41
   1   3 -39    0.46    0.42
  -1  -3 -39    0.50    0.39
   1  -3 -39    0.58    0.44
   1   3 -40   18.60    0.88
   1  -3 -40   18.79    0.89
  -1   3 -40   16.66    0.82
  -1  -3 -40   17.21    0.83
   1   3 -41   10.98    0.69
  -1   3 -41   11.74    0.70
   1   3 -41   10.75    0.65
  -1  -3 -41    9.73    0.59
   1  -3 -41    9.95    0.64
  -1   3 -41   10.76    0.60
   1   3 -42   15.89    0.72
  -1   3 -42   17.10    0.73
   1   3 -42   12.45    0.62
   1  -3 -42   12.03    0.62
  -1   3 -42   16.25    0.65
  -1  -3 -42   15.10    0.63
   1   3 -43    0.33    0.25
  -1   3 -43    0.51    0.26
  -1  -4   0    0.11    0.08
  -1   4   0    0.34    0.06
   1   4   0   -0.46    0.78
  -1   4   0    0.32    0.55
  -1   4   0   -0.09    0.37
  -1  -4   1   21.77    0.52
  -1   4  -1   22.18    1.40
  -1   4   1   20.69    1.37
   1   4  -1   22.10    1.73
  -1   4  -1   20.93    1.09
  -1   4  -1   22.21    1.17
  -1   4   1   23.79    1.20
   1   4   1   22.07    0.78
  -1  -4   2   20.87    0.56
  -1   4   2   19.54    0.51
   1   4  -2   20.56    1.67
  -1   4  -2   20.68    1.38
  -1   4   2   20.09    1.39
  -1   4  -2   21.03    1.15
   1   4   2   21.23    0.78
  -1   4  -2   20.67    1.17
  -1   4   2   25.33    1.25
  -1   4  -3   15.15    1.05
  -1   4   3   18.39    1.08
   1   4   3   15.56    0.68
  -1   4   3   18.37    1.32
   1   4  -3   16.71    1.47
  -1  -4   3   16.80    0.53
  -1   4  -3   18.27    1.08
  -1   4   3   16.65    0.50
  -1   4   4  967.85   17.06
  -1   4  -4  943.47   17.11
   1   4   4  912.19   16.16
   1   4  -4  953.87   18.37
  -1   4   4  938.17   17.66
  -1  -4   4  936.78   15.88
  -1   4  -4  961.92   17.07
  -1   4   4  907.98   15.83
   1   4   5    3.47    0.39
  -1   4   5    4.46    0.65
   1   4  -5    4.20    0.99
  -1  -4   5    4.44    0.32
  -1   4   5    4.50    0.31
  -1   4  -5    5.11    0.72
  -1  -4   6   69.41    1.69
  -1   4   6   69.33    1.66
  -1   4   6   74.63    2.42
  -1   4  -6   71.29    2.42
  -1  -4   7    4.96    0.40
  -1   4   7    5.17    0.39
  -1   4  -7    4.27    0.75
  -1  -4   8   21.02    0.88
  -1   4   8   23.07    0.90
  -1   4  -8   22.14    1.38
  -1   4   9  410.52    7.74
  -1  -4   9  408.26    7.78
   1   4  -9  424.61    9.00
   1   4 -10   22.19    1.54
  -1   4  10   21.22    0.98
  -1  -4  10   21.25    1.00
   1   4 -10   18.15    1.62
   1   4 -11 2711.31   47.26
  -1  -4  11 2691.97   46.00
  -1   4  11 2681.64   45.96
   1   4 -11 2673.52   48.06
   1   4 -12  828.88   16.07
  -1  -4  12  812.40   14.92
  -1   4  12  814.36   14.90
   1   4 -12  802.91   16.80
  -1   4 -13  319.78    7.60
   1   4 -13  312.49    7.63
  -1   4  13  324.98    6.74
  -1  -4  13  315.64    6.74
   1   4 -13  328.64    8.41
   1   4 -14   37.19    2.10
  -1   4 -14   34.72    2.04
  -1   4  14   35.66    1.62
  -1  -4  14   35.84    1.63
   1   4 -14   34.46    2.32
   1   4 -15   35.55    2.15
  -1   4 -15   41.44    2.27
  -1   4  15   40.12    1.79
  -1  -4  15   39.31    1.80
   1   4 -15   41.60    2.57
  -1   4  16  507.56   10.31
  -1  -4  16  501.70   10.32
  -1   4 -16  504.75   11.15
   1   4 -16  490.84   11.14
  -1   4  17  390.40    8.55
  -1  -4  17  393.97    8.59
   1   4 -17  381.22    9.27
  -1   4 -17  384.63    9.28
  -1  -4  18    0.82    0.65
  -1   4  18    0.65    0.63
   1   4 -18    0.66    0.78
  -1   4 -18    1.41    0.89
   1   4 -19   72.61    2.00
  -1   4  19   73.64    3.00
  -1  -4  19   72.64    2.98
  -1   4 -19   72.68    3.34
   1   4 -19   73.68    3.36
  -1   4 -20    5.04    0.42
   1   4 -20    5.50    1.13
  -1  -4 -20    5.52    0.43
   1   4 -20    4.92    0.45
   1  -4 -20    6.10    0.50
  -1   4 -20    4.45    1.10
   1   4 -20    5.74    0.56
  -1   4  20    5.11    0.95
  -1  -4  20    6.41    1.07
   1   4 -21   93.77    4.01
  -1   4 -21   90.70    2.20
   1   4 -21   95.42    2.32
  -1   4 -21   94.67    4.03
  -1  -4 -21   94.19    2.23
   1  -4 -21  105.84    2.40
   1   4 -21   98.54    4.55
   1   4 -21   90.94    2.45
  -1   4  21   93.06    3.72
  -1  -4  21  102.71    3.85
   1   4 -22   71.74    2.08
   1   4 -22   71.61    3.94
   1   4 -22   76.27    3.60
  -1   4 -22   75.24    3.63
  -1   4 -22   72.06    1.87
  -1  -4 -22   73.72    1.89
   1  -4 -22   74.98    2.00
   1   4 -22   72.65    1.97
   1  -4 -22   70.55    1.78
  -1  -4  22   80.24    3.50
  -1   4  22   77.83    3.43
   1   4 -23    3.43    0.53
   1   4 -23    2.96    1.11
  -1  -4  23    5.34    1.20
  -1   4  23    3.68    1.03
   1   4 -23    4.96    1.22
  -1   4 -23    4.97    0.48
  -1  -4 -23    3.46    0.44
   1   4 -23    4.06    0.51
  -1   4 -23    5.01    1.31
   1  -4 -23    4.40    0.53
   1  -4 -23    3.85    0.41
  -1   4 -23    4.19    0.50
  -1   4 -24  326.82    6.53
   1   4 -24  337.49    6.71
   1   4 -24  335.65    9.93
   1  -4 -24  341.40    6.60
  -1   4 -24  332.37    9.21
   1   4 -24  345.19    6.61
   1   4 -24  339.07    9.17
  -1  -4 -24  346.80    6.48
  -1   4 -24  336.25    6.44
   1  -4 -24  323.14    6.28
  -1  -4  24  338.17    9.04
  -1   4  24  348.62    9.03
  -1   4 -25    8.51    0.66
   1   4 -25    8.07    0.70
   1   4 -25    7.50    1.59
  -1  -4  25    7.02    1.38
   1  -4 -25    7.57    0.54
   1   4 -25    9.13    1.43
   1  -4 -25    9.16    0.71
   1   4 -25    8.80    0.70
  -1  -4 -25    9.16    0.66
  -1   4 -25    9.63    0.66
  -1   4 -25    7.64    1.44
   1   4 -26  262.33    5.49
  -1  -4  26  269.48    7.97
  -1   4  26  256.88    7.81
   1   4 -26  252.37    7.79
   1  -4 -26  267.05    5.44
   1   4 -26  269.08    5.43
  -1   4 -26  250.59    7.89
  -1   4 -26  263.94    5.27
  -1  -4 -26  266.23    5.31
   1  -4 -26  248.05    5.07
   1   4 -26  268.51    8.70
   1   4 -27  340.43    6.83
  -1   4 -27  336.79    9.57
   1   4 -27  350.23    6.81
   1  -4 -27  350.89    6.84
   1   4 -27  334.69    9.40
  -1   4 -27  342.57    6.66
  -1  -4 -27  341.29    6.68
  -1  -4  27  344.96    9.56
   1  -4 -27  329.25    6.43
   1   4 -27  331.09   10.13
  -1   4 -28  175.11    3.81
  -1   4 -28  162.10    6.13
   1  -4 -28  169.83    3.93
   1   4 -28  172.58    3.90
  -1  -4 -28  171.02    3.82
   1  -4 -28  164.18    3.56
   1  -4 -29    0.87    0.40
   1   4 -29    0.26    0.87
   1  -4 -29    0.38    0.51
  -1  -4 -29    0.37    0.47
  -1   4 -29   -0.55    0.46
   1   4 -29    0.08    0.45
  -1   4 -29    0.11    0.92
   1   4 -30   87.61    4.79
   1  -4 -30   99.80    2.44
   1   4 -30  104.22    2.75
   1  -4 -30  106.50    2.80
  -1  -4 -30  111.02    2.76
  -1   4 -30  105.66    2.68
  -1   4 -30   89.96    4.43
   1  -4 -31   25.09    1.00
   1   4 -31   25.30    1.22
  -1   4 -31   25.10    1.18
  -1  -4 -31   26.83    1.21
   1  -4 -31   26.25    1.25
   1  -4 -32    6.33    0.55
  -1  -4 -32    7.02    0.82
  -1  -4 -32    7.90    0.72
  -1   4 -32    7.98    0.74
   1   4 -32    6.97    0.71
   1  -4 -32    8.30    0.79
   1  -4 -33   12.43    0.70
  -1  -4 -33   13.06    1.01
   1  -4 -33   14.13    0.92
   1   4 -33   12.87    0.88
  -1  -4 -33   14.50    0.90
  -1   4 -33   12.01    0.84
   1   4 -34    0.48    0.44
  -1   4 -34    0.35    0.44
   1  -4 -34    0.37    0.48
  -1  -4 -34    0.02    0.43
  -1  -4 -34    0.27    0.58
  -1  -4 -35   10.13    0.88
   1   4 -35   10.17    0.77
   1  -4 -35    9.43    0.77
  -1   4 -35    9.37    0.72
  -1  -4 -35    9.90    0.76
  -1  -4 -36   35.58    1.43
   1   4 -36   36.49    1.35
   1  -4 -36   34.62    1.37
  -1   4 -36   34.03    1.28
  -1  -4 -36   36.78    1.34
  -1  -4 -37    0.43    0.51
   1   4 -37    0.41    0.39
  -1  -4 -37    0.42    0.37
   1  -4 -37   -0.25    0.40
  -1   4 -37    0.50    0.37
  -1  -4 -38    2.62    0.53
   1  -4 -38    1.85    0.45
  -1  -4 -38    2.41    0.42
  -1   4 -38    2.41    0.41
   1   4 -38    2.66    0.46
  -1   4 -38    3.23    0.60
  -1  -4 -39   -0.09    0.41
   1  -4 -39    0.35    0.43
   1  -4 -39   -0.13    0.35
  -1  -4 -39    0.59    0.32
  -1   4 -39    0.40    0.31
   1   4 -39    0.09    0.33
  -1   4 -39    0.86    0.47
   1  -4 -40    1.44    0.41
  -1  -4 -40    1.64    0.41
  -1   4 -40    1.81    0.45
   1  -4 -40    1.44    0.34
   1   4 -40    1.31    0.33
  -1  -4 -40    1.30    0.31
  -1   4 -40    2.40    0.34
  -1   4 -41   20.97    0.84
   1   4 -41   21.73    0.86
   1   4 -42    2.54    0.35
  -1   4 -42    2.35    0.35
  -1   5   0    1.02    0.80
   1   5   0    1.12    1.03
  -1   5   0    0.50    0.52
  -1   5  -1 1360.01   25.22
  -1   5   1 1348.46   25.14
   1   5  -1 1378.34   26.23
  -1   5  -1 1357.23   24.09
   1   5   1 1309.36   23.06
  -1   5   1 1330.63   24.00
  -1   5  -2   51.88    2.55
   1   5  -2   46.59    2.81
  -1   5   2   45.83    2.42
  -1   5   2   48.01    1.97
   1   5   2   46.48    1.42
  -1   5  -2   43.11    1.93
  -1   5  -3   14.23    1.11
   1   5  -3   15.16    1.68
  -1   5  -3   15.73    1.45
  -1   5   3   15.51    1.48
  -1   5   3   14.46    1.08
  -1   5  -3   12.94    1.07
   1   5   3   13.76    0.72
   1   5  -4    8.10    1.36
  -1   5  -4    8.64    1.17
  -1   5   4   11.59    0.99
   1   5   4    8.23    0.58
  -1   5  -4    8.56    0.93
  -1   5  -5  683.82   12.53
  -1   5  -5  706.35   13.54
   1   5  -5  683.80   14.14
   1   5   5  651.60   11.31
  -1   5   5  686.54   12.35
  -1   5  -6 2273.81   38.49
   1   5  -6 2246.36   40.20
  -1   5  -6 2332.99   39.68
  -1   5   6 2110.50   36.69
   1   5   6 2153.16   37.21
  -1   5   6 2245.77   38.22
   1   5   7 1113.56   19.66
   1   5  -7 1030.23   22.04
  -1  -5   7 1103.32   19.25
  -1   5   7 1108.42   19.23
  -1   5  -7 1195.13   20.97
  -1   5   7 1135.27   20.62
  -1  -5   8   34.35    1.19
  -1   5   8   34.72    1.18
  -1   5  -8   34.68    1.90
  -1   5   8   35.60    1.82
   1   5   8   33.97    1.37
  -1  -5   9  232.23    4.82
  -1   5   9  233.43    4.79
  -1   5  -9  233.83    6.03
  -1   5   9  234.39    5.81
   1   5   9  229.66    5.07
  -1   5 -10   90.10    3.32
  -1  -5  10   84.83    2.37
  -1   5  10   86.99    2.36
  -1  -5  11 1001.35   17.89
  -1   5  11  988.04   17.84
   1   5 -12   33.32    2.49
  -1  -5  12   35.40    1.52
  -1   5  12   33.57    1.47
   1   5 -13   24.02    2.15
  -1   5  13   24.12    1.31
  -1  -5  13   25.95    1.35
   1   5 -14  385.13   10.27
  -1  -5  14  394.95    8.23
  -1   5  14  381.00    8.12
   1   5 -15   69.61    3.74
  -1  -5  15   73.23    2.66
  -1   5  15   77.00    2.68
   1   5 -15   72.84    3.38
   1   5 -16  368.34   10.10
   1   5 -16  354.74    7.01
  -1   5  16  372.29    8.17
  -1  -5  16  378.34    8.24
   1   5 -16  370.19    9.29
  -1   5 -16  373.90    9.18
   1   5 -17   71.17    3.84
   1   5 -17   69.06    1.98
  -1  -5  17   76.83    2.93
  -1   5  17   69.61    2.77
  -1   5 -17   73.53    3.41
   1   5 -17   71.77    3.46
   1   5 -18  743.80   16.98
   1   5 -18  719.05   13.30
  -1   5  18  744.18   14.84
  -1  -5  18  752.06   14.92
  -1   5 -18  746.20   15.89
   1   5 -18  744.04   15.99
   1   5 -19  390.76   10.71
   1   5 -19  353.14    6.78
   1   5 -19  371.93    7.24
  -1   5  19  389.59    8.83
  -1  -5  19  393.35    8.89
  -1   5 -19  390.53    9.73
   1   5 -19  389.27    9.80
   1   5 -20   54.03    3.49
   1   5 -20   52.14    1.47
   1   5 -20   57.01    1.81
  -1   5  20   56.40    2.71
  -1  -5  20   60.46    2.84
   1   5  20   52.28    1.88
  -1   5 -20   57.01    3.16
   1   5 -20   56.27    1.56
  -1   5 -20   54.46    1.46
   1   5 -20   56.57    3.18
   1   5 -21   39.85    3.00
   1   5 -21   33.04    1.13
   1   5 -21   34.04    1.40
  -1   5  21   40.94    2.36
   1   5  21   37.14    1.54
  -1  -5  21   38.19    2.33
  -1   5 -21   33.61    2.53
  -1   5 -21   35.52    1.13
   1   5 -21   39.70    2.72
   1   5 -21   34.90    1.20
   1   5 -22  380.34   10.99
   1   5 -22  354.72    6.93
  -1   5  22  396.45    9.46
  -1  -5  22  388.80    9.47
   1   5  22  375.35    7.64
   1   5 -22  373.09    7.44
   1   5 -22  383.81    7.14
  -1   5 -22  387.77   10.15
  -1   5 -22  384.29    7.01
   1   5 -23  407.10    7.59
  -1   5 -23  401.64   10.62
  -1   5 -23  400.37    7.44
  -1   5 -23  411.55    7.75
   1   5 -23  410.63   11.68
   1   5 -23  379.00    7.34
   1   5 -23  414.70    7.92
   1   5  23  395.19    8.06
  -1   5  23  386.92    9.81
  -1  -5  23  402.30   10.00
  -1   5 -24   46.90    1.48
  -1  -5 -24   46.62    1.48
  -1   5 -24   47.39    3.16
   1   5 -24   51.78    1.60
   1  -5 -24   49.65    1.59
  -1   5 -24   48.29    1.66
   1   5 -24   47.70    3.52
   1   5 -24   50.50    1.78
   1   5  24   48.36    1.87
  -1   5 -25  223.93    4.83
   1  -5 -25  229.54    4.78
  -1  -5 -25  230.13    4.67
  -1   5 -25  225.65    7.48
  -1   5 -25  218.44    4.60
   1   5 -25  228.68    4.75
   1   5 -25  229.40    4.99
   1   5 -25  218.02    8.13
  -1   5 -26  136.85    3.31
  -1   5 -26  138.43    3.16
   1  -5 -26  140.47    3.29
  -1  -5 -26  136.17    3.17
   1   5 -26  139.95    3.25
  -1   5 -26  130.84    5.53
   1   5 -26  136.50    3.43
   1   5 -26  129.52    6.09
  -1   5 -27  378.40    7.47
   1   5 -27  379.06   11.55
   1   5 -27  378.46    7.61
   1   5 -27  377.41    7.39
  -1  -5 -27  392.35    7.37
  -1   5 -27  362.03   10.46
   1  -5 -27  385.46    7.45
  -1   5 -27  378.89    7.31
  -1   5 -28    4.23    0.62
   1   5 -28    3.59    0.64
   1   5 -28    5.14    1.56
   1   5 -28    4.17    0.60
  -1   5 -28    3.77    0.58
  -1   5 -28    4.23    1.26
  -1  -5 -28    4.40    0.61
   1  -5 -28    4.84    0.63
   1   5 -29  531.72   15.02
   1  -5 -29  595.97   10.96
   1   5 -29  583.26   10.89
  -1   5 -29  603.48   10.85
  -1  -5 -29  599.55   10.87
  -1   5 -29  545.05   14.16
   1   5 -29  575.97   11.04
  -1  -5 -30  167.90    3.71
   1   5 -30  166.07    3.74
   1  -5 -30  163.18    3.77
  -1   5 -30  163.20    3.66
   1   5 -30  156.49    3.78
   1  -5 -31   30.20    1.27
   1   5 -31   30.41    1.25
  -1   5 -31   28.37    1.18
  -1  -5 -31   28.41    1.19
   1   5 -32  100.70    2.58
   1  -5 -32   99.63    2.62
  -1   5 -32   94.96    2.49
  -1  -5 -32   99.60    2.53
  -1  -5 -33    5.79    0.73
   1   5 -33    6.21    0.61
   1  -5 -33    6.47    0.64
  -1  -5 -33    6.58    0.62
  -1   5 -33    6.51    0.60
  -1   5 -34    0.69    0.37
  -1  -5 -34    0.53    0.37
   1  -5 -34    0.09    0.39
   1   5 -34    0.18    0.38
  -1  -5 -34    0.28    0.56
  -1   5 -34    0.67    0.63
   1   5 -35   68.44    1.88
   1  -5 -35   63.29    1.88
  -1  -5 -35   64.93    2.00
  -1   5 -35   68.10    2.15
  -1  -5 -35   66.81    1.82
  -1   5 -35   63.91    1.78
  -1  -5 -36    0.71    0.50
  -1   5 -36    0.71    0.57
  -1   5 -36    0.47    0.26
   1   5 -36    0.32    0.24
   1  -5 -36    0.69    0.38
  -1  -5 -36    0.67    0.33
  -1  -5 -37    0.34    0.44
  -1   5 -37    0.65    0.51
  -1  -5 -37    0.69    0.30
   1  -5 -37    0.69    0.34
  -1  -5 -38   54.79    1.61
  -1   5 -38   56.93    1.72
  -1  -5 -39    3.01    0.45
   1  -5 -39    2.70    0.45
  -1   5 -39    3.24    0.51
  -1  -5 -40   20.61    0.80
   1  -5 -40   19.60    0.79
   1   5 -40   18.83    0.86
  -1   5 -40   21.36    0.88
  -1   5 -41    5.86    0.46
   1   5 -41    5.37    0.45
   1   5 -42    1.57    0.25
  -1   6   0   -0.09    0.79
  -1   6   0   -0.05    0.55
   1   6  -1   83.77    4.21
  -1   6   1   81.49    3.74
  -1   6  -1   82.41    3.71
  -1   6   1   77.84    2.84
  -1   6  -1   80.75    2.89
  -1   6  -2   74.34    3.53
   1   6  -2   81.59    4.14
  -1   6   2   73.27    3.52
  -1   6   2   72.63    2.69
  -1   6  -2   70.74    2.72
  -1   6  -3  239.45    6.93
   1   6  -3  234.31    7.51
  -1   6  -3  219.04    5.66
  -1   6   3  230.25    5.64
   1   6   3  220.54    4.70
  -1   6  -4  146.72    5.23
   1   6  -4  152.12    5.79
   1   6   4  141.55    3.31
  -1   6   4  140.93    4.07
   1   6  -5  233.09    7.49
  -1   6  -5  236.08    7.04
  -1   6   5  221.57    5.64
   1   6   5  222.96    4.77
   1   6  -6   43.26    3.01
  -1   6  -6   44.82    2.78
  -1   6   6   40.77    2.01
   1   6   6   38.39    1.44
   1   6  -7  590.76   14.02
  -1   6  -7  592.46   13.46
  -1   6  -7  609.40   12.43
  -1   6   7  578.77   11.85
   1   6   7  554.81   10.76
   1   6  -8  111.36    4.92
  -1   6  -8  113.76    4.63
  -1   6  -8  114.84    3.98
  -1   6   8  109.31    3.62
   1   6   8  103.94    2.86
  -1   6  -9  128.83    5.04
  -1   6  -9  134.04    4.41
   1   6   9  124.01    3.25
  -1   6   9  118.73    3.91
  -1   6 -10   33.66    2.56
  -1   6 -10   38.24    2.27
   1   6  10   32.82    1.48
  -1   6  10   38.29    2.03
  -1   6 -11   39.50    2.78
  -1   6 -11   37.30    2.31
  -1   6  11   37.90    2.08
   1   6  11   35.68    1.59
  -1   6  12    5.74    0.93
  -1   6 -12    6.38    1.15
   1   6  12    5.44    0.68
   1   6 -12    6.71    0.55
  -1   6 -12    8.06    1.44
  -1   6 -13   86.61    3.71
  -1   6 -13   91.39    4.43
   1   6 -13   80.55    2.18
  -1   6  13   81.51    3.29
   1   6  13   85.83    2.80
  -1   6  14   93.00    3.02
   1   6 -14   98.76    2.62
  -1   6 -14   98.90    2.62
   1   6 -14  102.74    4.95
   1   6 -14   98.43    2.52
   1   6  14  102.60    3.20
  -1   6  15   42.82    1.93
   1   6 -15   50.74    3.51
   1   6 -15   42.46    1.29
   1   6 -15   45.16    1.52
  -1   6  15   46.23    2.47
   1   6  15   45.45    2.04
   1   6 -15   45.73    1.62
  -1   6 -15   43.36    1.59
   1   6 -16   27.51    1.26
  -1   6 -16   24.89    1.20
   1   6 -16   26.57    1.17
   1   6 -16   26.23    0.98
   1   6 -16   27.50    2.67
  -1   6 -17    4.33    0.64
   1   6 -17    5.79    0.68
   1   6 -17    7.07    0.67
   1   6 -17    5.54    1.48
   1   6 -17    5.12    0.54
   1   6 -18   22.89    0.95
   1   6 -18   24.26    1.17
   1   6  18   23.43    1.28
   1   6 -18   23.47    1.20
  -1   6 -18   25.54    1.25
  -1   6 -19    0.39    0.52
   1   6 -19    0.63    0.52
   1   6 -19   -0.15    1.12
   1   6 -19    0.86    0.44
   1   6  19    0.63    0.49
  -1   6 -19   -0.10    0.93
   1   6 -19   -0.03    0.44
   1   6 -20  286.70    6.03
  -1   6 -20  286.75    6.03
   1   6 -20  297.25    9.77
   1   6 -20  275.35    5.43
   1   6 -20  279.80    5.88
  -1   6 -20  272.37    8.31
   1   6  20  271.28    6.12
  -1   6 -21  471.15    9.00
   1   6 -21  449.06    8.97
   1   6 -21  448.56    8.32
   1   6 -21  460.33   13.14
   1   6 -21  454.83    8.83
  -1   6 -21  451.64   11.76
   1   6  21  431.85    9.05
   1   6 -22  539.77   10.22
  -1   6 -22  535.70   10.36
   1   6 -22  512.43    9.64
   1   6 -22  525.37   14.63
  -1   6 -22  558.25   10.08
  -1   6 -22  536.44   13.36
   1   6  22  517.85   10.45
   1   6 -23  107.71    2.97
  -1   6 -23  111.67    3.13
   1   6 -23  107.87    5.70
  -1   6 -23  117.48    5.84
  -1   6 -23  111.01    2.86
  -1   6 -23  106.91    4.94
   1   6  23   98.42    3.09
   1   6 -24   81.01    2.47
  -1   6 -24   82.26    2.60
   1   6 -24   75.08    4.78
  -1   6 -24   78.79    4.82
  -1   6 -24   81.49    2.35
  -1   6 -24   75.29    4.14
   1   6  24   76.99    2.62
   1   6 -25  160.02    3.88
  -1   6 -25  157.96    4.04
   1   6 -25  145.18    6.83
  -1   6 -25  159.48    7.09
  -1   6 -25  155.21    3.71
  -1   6 -25  156.86    6.22
   1   6  25  154.45    4.09
   1   6 -26  177.63    4.21
  -1   6 -26  180.83    4.40
  -1   6 -26  172.88    7.51
   1   6 -26  170.09    7.43
  -1   6 -26  177.84    4.09
  -1   6 -26  173.69    6.60
   1   6  26  171.59    4.42
   1   6 -27   12.84    0.97
  -1   6 -27   12.97    1.10
   1   6 -27   11.06    2.05
  -1   6 -27   10.81    2.01
  -1   6 -27   12.64    0.89
  -1   6 -27   14.53    1.96
   1   6  27   12.86    1.03
  -1   6 -28   88.17    5.17
   1   6 -28   91.72    5.28
  -1   6  28   92.31    2.80
  -1   6 -28   98.08    2.94
   1   6 -28   96.70    2.73
  -1   6 -28   99.35    2.66
  -1   6 -29    1.23    0.73
   1   6 -29    0.94    0.49
  -1   6 -29    0.60    0.43
  -1   6 -30    1.85    0.76
  -1   6 -30    1.85    0.49
   1   6 -30    1.95    0.53
  -1   6 -31   86.16    2.64
   1   6 -31   79.85    2.32
  -1   6 -32    0.03    0.64
   1   6 -32    0.32    0.38
  -1  -6 -33    1.69    0.58
  -1   6 -33    2.10    0.70
  -1  -6 -34    0.18    0.49
  -1   6 -34    0.57    0.61
  -1  -6 -35    0.38    0.49
  -1   6 -35    0.48    0.55
  -1  -6 -36    0.75    0.44
  -1   6 -36    0.77    0.53
  -1  -6 -37   13.66    0.76
   1  -6 -37   13.29    0.77
  -1   6 -37   13.36    0.84
   1  -6 -38    1.71    0.41
  -1  -6 -38    1.24    0.38
  -1   6 -38    1.84    0.47
   1  -6 -39    4.78    0.43
  -1  -6 -39    5.46    0.45
   1   6 -39    4.12    0.51
  -1   6 -39    4.94    0.51
  -1  -6 -40    1.73    0.29
   1  -6 -40    1.65    0.28
   1   6 -40    0.92    0.33
  -1   6 -40    1.47    0.34
  -1   7   0    0.79    0.98
  -1   7   0    0.33    0.57
  -1   7   1  679.15   15.74
  -1   7  -1  701.50   15.89
  -1   7  -1  652.81   13.56
  -1   7   1  663.05   13.54
   1   7  -2   91.10    4.85
  -1   7  -2   84.15    4.26
  -1   7  -2   91.36    3.30
  -1   7   2   85.70    3.20
  -1   7  -3  101.96    4.70
   1   7  -3  103.11    5.18
  -1   7   3  101.60    3.51
   1   7  -4    3.46    1.54
  -1   7  -4    2.87    1.19
   1   7   4    3.65    0.55
   1   7  -4    2.61    0.53
  -1   7   4    2.23    0.72
  -1   7  -5   11.30    1.71
   1   7  -5    9.58    1.83
   1   7  -5    9.19    0.76
   1   7   5   11.31    0.80
  -1   7   5    9.93    1.10
   1   7  -6   23.78    2.60
  -1   7  -6   19.85    2.22
   1   7  -6   21.78    1.11
   1   7   6   21.86    1.12
   1   7  -6   24.36    0.99
  -1   7   6   23.71    1.61
  -1   7  -7  705.12   16.00
   1   7  -7  704.82   16.72
   1   7  -7  634.40   12.07
   1   7   7  666.59   12.11
   1   7  -7  650.17   11.82
  -1   7   7  640.28   13.44
   1   7  -8   24.01    2.60
  -1   7  -8   26.24    2.48
   1   7  -8   21.77    1.13
   1   7   8   23.63    1.16
   1   7  -8   24.79    1.05
  -1   7   8   25.71    1.72
  -1   7   9   45.40    1.92
  -1   7   9   53.04    2.49
   1   7  -9   43.76    1.64
   1   7   9   46.79    1.66
  -1   7  -9   50.51    3.49
   1   7  -9   49.19    3.63
   1   7  -9   41.04    1.65
  -1   7  -9   43.91    1.70
   1   7  -9   47.70    1.52
  -1   7  10  575.73   12.06
   1   7  10  549.15   11.03
  -1   7  10  561.19   11.02
   1   7  10  549.95   10.47
   1   7 -10  525.75   10.43
   1   7 -10  579.98   14.91
   1   7 -10  567.84    9.96
  -1   7 -10  612.53   14.56
  -1   7 -10  540.74   10.55
   1   7 -10  546.62   10.56
   1   7 -10  561.89   10.27
  -1   7  11   24.95    1.46
  -1   7  11   23.88    1.73
   1   7  11   23.88    1.45
   1   7 -11   24.19    1.20
   1   7  11   23.90    1.20
   1   7 -11   25.48    0.98
  -1   7 -11   23.20    1.20
   1   7 -11   25.72    1.25
   1   7 -11   22.25    1.08
   1   7 -12  142.03    3.08
  -1   7 -12  153.04    6.27
   1   7 -12  139.70    3.50
   1   7  12  137.12    3.46
  -1   7  12  146.29    4.72
  -1   7  12  143.03    4.00
   1   7 -12  145.51    3.58
  -1   7 -12  146.33    3.60
  -1   7  13  214.10    5.41
  -1   7  13  220.88    6.22
   1   7 -13  210.62    4.80
   1   7  13  217.30    4.84
  -1   7 -13  234.05    8.08
   1   7 -13  221.51    4.39
  -1   7 -13  233.59    7.04
   1   7 -13  214.38    4.88
  -1   7 -13  216.30    4.92
   1   7 -14  127.72    3.35
  -1   7 -14  133.61    3.40
  -1   7  14  128.53    3.83
  -1   7  14  134.03    4.57
   1   7  14  123.28    3.25
   1   7 -14  132.21    2.93
  -1   7 -14  134.68    6.06
  -1   7 -14  142.14    5.31
   1   7 -14  130.20    3.21
   1   7 -15  380.52    7.62
  -1   7 -15  382.04    7.64
  -1   7  15  375.93    9.19
  -1   7  15  368.06    8.21
   1   7  15  364.58    7.44
   1   7 -15  362.81   11.53
  -1   7 -15  391.23   11.42
   1   7 -15  372.72    7.04
  -1   7 -15  382.46   10.14
   1   7 -15  374.29    7.43
   1   7  16   91.95    2.82
  -1   7  16   88.14    3.69
  -1   7 -16   90.93    4.32
   1   7 -16   88.17    2.24
  -1   7 -16   93.75    5.02
   1   7 -16   93.37    5.27
  -1   7 -16   89.76    2.66
   1   7 -16   85.60    2.61
   1   7 -16   86.64    2.50
  -1   7  17   19.43    1.74
   1   7  17   20.33    1.29
  -1   7 -17   22.78    2.63
   1   7 -17   20.42    0.99
   1   7 -17   24.69    2.89
  -1   7 -17   18.98    1.20
   1   7 -17   20.00    1.22
   1   7 -17   20.68    1.13
  -1   7  18   45.51    2.69
   1   7 -18   47.42    1.55
  -1   7 -18   48.41    3.76
   1   7 -18   47.08    3.89
  -1   7 -18   47.53    1.88
   1   7 -18   50.30    1.92
   1   7 -18   50.13    1.81
   1   7  18   45.11    1.97
  -1   7  19  437.25   10.81
  -1   7 -19  461.35   13.26
   1   7 -19  452.58    8.38
   1   7 -19  433.61   13.32
  -1   7 -19  448.23    9.01
   1   7 -19  436.05    8.97
   1   7 -19  463.85    8.87
   1   7  19  444.22    9.21
  -1   7  20  280.92    7.99
  -1   7 -20  292.73   10.07
   1   7 -20  289.32   10.27
   1   7 -20  290.29    5.71
   1   7 -20  279.69    6.28
  -1   7 -20  301.42    6.39
   1   7 -20  288.43    6.17
   1   7  20  288.86    6.53
  -1   7  21  572.98   13.29
   1   7 -21  589.02   11.09
   1   7 -21  537.23   11.11
  -1   7 -21  601.20   11.29
   1   7 -21  542.38   15.80
  -1   7 -21  590.88   10.94
   1   7  21  573.45   11.44
   1   7 -22   65.70    2.25
  -1   7  22   62.21    3.32
  -1   7 -22   63.77    3.90
  -1   7 -22   68.94    2.40
   1   7 -22   72.27    4.84
  -1   7 -22   68.82    2.15
   1   7  22   61.48    2.41
   1   7 -23  186.49    4.38
  -1   7  23  169.17    5.91
  -1   7 -23  178.37    6.80
   1   7 -23  168.04    7.71
  -1   7 -23  183.49    4.22
   1   7  23  174.22    4.63
  -1   7 -23  183.60    4.52
  -1   7 -24  721.34   13.45
  -1   7 -24  709.31   13.06
   1   7 -24  697.94   18.52
  -1   7 -24  697.94   18.27
   1   7 -24  711.56   13.22
  -1   7  24  660.23   15.39
   1   7  24  685.78   13.56
  -1   7 -25  224.49    5.27
  -1   7 -25  228.52    4.98
  -1   7 -25  220.01    8.80
   1   7 -25  207.83    8.69
  -1   7  25  213.22    6.80
   1   7 -25  225.03    5.08
   1   7  25  215.59    5.36
  -1   7 -26  110.81    3.19
  -1   7 -26  106.35    2.89
   1   7 -26  100.21    5.76
  -1   7 -26   94.06    5.59
   1   7  26  103.02    3.21
   1   7 -26  106.57    2.98
  -1   7 -27   18.41    1.10
   1   7 -27   19.90    1.19
  -1   7 -27   19.21    1.30
   1   7  27   17.79    1.24
  -1   7  27   17.45    1.17
  -1   7 -28    0.31    0.49
   1   7 -28    0.21    0.50
  -1   7 -28   -0.65    0.75
   1   7  28   -0.16    0.59
  -1   7  28    0.31    0.52
  -1   7 -29   44.29    1.61
   1   7 -29   43.17    1.67
  -1   7 -29   44.88    1.85
   1   7  29   44.39    1.82
  -1   7  29   43.10    1.73
  -1   7 -30   61.81    1.89
   1   7 -30   60.65    1.96
  -1   7 -30   61.74    2.19
  -1   7  30   57.97    1.99
  -1   7 -31    9.95    0.73
   1   7 -31   10.65    0.79
  -1   7 -31   11.25    1.02
  -1   7 -32    8.95    0.64
   1   7 -32    7.25    0.64
  -1   7 -32    7.15    0.87
   1   7 -33    5.70    0.53
  -1   7 -33    5.77    0.76
  -1  -7 -33    6.83    0.68
  -1   7 -34   13.00    0.94
  -1  -7 -34   13.69    0.82
  -1   7 -35    7.62    0.75
  -1  -7 -35    8.09    0.64
   1  -7 -35    7.00    0.62
  -1  -7 -36   17.66    0.81
   1  -7 -36   17.03    0.80
  -1   7 -37    0.02    0.42
   1   7 -37   -0.45    0.44
  -1  -7 -37    0.18    0.32
   1  -7 -37    0.14    0.33
  -1   7 -38   44.57    1.41
  -1  -7 -38   64.96    1.40
   1  -7 -38   64.82    1.41
   1  -7 -39   12.06    0.48
  -1  -7 -39   11.42    0.48
   1   7  39   10.46    0.50
   1   8   0    0.26    0.35
   1   8   0    0.66    0.52
   1   8   0   -0.27    0.45
  -1   8   0   -0.32    0.60
   1   8   0    0.15    0.26
  -1   8   1    0.38    0.56
   1   8   1    0.10    0.44
   1   8  -1    0.76    0.56
   1   8   1    0.73    0.55
   1   8  -1    0.31    0.36
  -1   8  -1    0.28    1.05
   1   8   1    0.18    0.38
   1   8  -1    0.45    0.30
  -1   8   2   19.38    1.24
  -1   8   2   20.08    1.56
   1   8   2   19.22    1.20
   1   8  -2   20.65    1.20
  -1   8  -2   21.28    2.44
   1   8  -2   20.04    0.87
   1   8  -2   23.78    0.98
   1   8   2   22.90    1.18
   1   8   3    0.04    0.48
  -1   8   3    0.13    0.48
   1   8  -3    0.83    0.53
   1   8  -3    0.30    0.39
  -1   8  -3    0.73    1.18
   1   8   3    1.86    0.50
   1   8  -3    0.54    0.34
  -1   8   4  316.66    7.74
   1   8   4  308.09    6.82
   1   8   4  307.26    6.60
   1   8  -4  306.46    6.60
  -1   8  -4  329.27   10.29
   1   8  -4  318.77    5.95
   1   8   4  328.26    6.64
   1   8  -4  304.14    6.15
  -1   8   5  147.51    4.63
   1   8   5  144.51    3.94
   1   8   5  141.29    3.70
   1   8  -5  144.59    3.73
  -1   8  -5  157.22    6.63
   1   8  -5  150.45    6.96
   1   8  -5  148.39    3.17
   1   8   5  155.89    3.81
   1   8  -5  148.00    3.37
   1   8   6   37.56    1.79
  -1   8   6   39.80    2.19
   1   8  -6   37.06    1.63
   1   8   6   40.02    1.67
   1   8  -6   37.53    1.27
  -1   8  -6   41.11    3.41
   1   8  -6   42.43    3.75
   1   8   6   40.73    1.69
   1   8  -6   39.22    1.41
  -1   8   7   58.71    2.73
  -1   8   7   56.45    2.30
   1   8   7   59.76    2.33
   1   8   7   59.45    2.10
   1   8  -7   56.42    2.07
   1   8  -7   62.68    1.71
  -1   8  -7   63.98    4.17
   1   8  -7   68.42    4.67
   1   8   7   62.15    2.16
   1   8  -7   58.10    1.86
   1   8   8    3.84    0.79
  -1   8   8    4.57    0.89
  -1   8   8    4.91    0.83
   1   8  -8    4.08    0.72
   1   8   8    3.63    0.66
   1   8  -8    5.08    0.60
  -1   8  -8    5.81    1.66
   1   8  -8    5.07    1.62
   1   8   8    5.56    0.75
   1   8  -8    4.25    0.56
  -1   8  -9  108.14    5.55
   1   8  -9  109.62    5.92
   1   8   9   96.65    2.88
   1   8  -9   94.09    2.84
  -1   8   9  101.08    3.74
   1   8   9  102.80    3.27
  -1   8   9  104.38    3.28
   1   8  -9   98.98    2.66
   1   8 -10  118.16    6.24
  -1   8 -10  117.34    5.92
   1   8 -10  118.34    3.27
   1   8  10  115.86    3.26
  -1   8  10  120.76    4.18
   1   8  10  120.75    3.67
  -1   8  10  115.13    3.62
   1   8 -10  125.29    3.06
  -1   8  11   13.02    1.37
  -1   8  11   11.51    1.18
   1   8  11   14.31    1.05
   1   8 -11   11.50    0.98
   1   8 -11   11.93    0.82
   1   8 -11   14.96    2.42
  -1   8 -11   11.09    2.04
  -1   8 -11   11.63    1.05
   1   8 -11   11.92    1.03
   1   8 -11   11.07    0.85
   1   8  12  144.69    3.82
  -1   8  12  138.63    4.11
  -1   8  12  134.57    4.58
   1   8 -12  135.42    3.58
   1   8  12  136.37    3.61
   1   8 -12  140.25    3.14
  -1   8 -12  143.14    6.65
   1   8 -12  144.98    6.98
   1   8 -12  127.83    3.68
  -1   8 -12  130.81    3.71
   1   8 -12  137.22    3.41
  -1   8  13   54.83    2.74
  -1   8  13   53.81    2.40
   1   8  13   51.79    1.97
   1   8 -13   51.38    1.95
  -1   8 -13   49.87    3.87
   1   8 -13   56.20    1.69
  -1   8 -13   50.47    2.07
   1   8 -13   52.48    2.10
   1   8  13   52.59    2.12
  -1   8  14    1.57    0.83
  -1   8  14    1.29    0.71
   1   8  14    1.85    0.56
   1   8 -14    1.51    0.52
  -1   8 -14    2.30    0.58
  -1   8 -14    3.08    1.44
   1   8 -14    1.93    0.63
  -1   8 -14    1.65    0.69
   1   8 -14    1.25    0.68
   1   8  14    1.83    0.67
  -1   8  15   17.61    1.64
   1   8  15   17.63    1.12
  -1   8  15   19.38    1.09
   1   8 -15   18.85    1.01
  -1   8 -15   18.09    2.55
  -1   8 -15   18.56    1.30
   1   8 -15   16.04    1.25
   1   8  15   16.99    1.28
   1   8 -16    2.28    0.62
  -1   8  16    3.83    0.97
   1   8  16    2.33    0.60
  -1   8  16    2.34    0.58
  -1   8 -16    4.45    1.65
   1   8 -16    2.38    0.66
  -1   8 -16    1.19    0.72
   1   8 -16    0.51    0.69
   1   8  16    2.70    0.76
   1   8  17   11.43    1.08
  -1   8  17    8.35    1.25
  -1   8  17   10.05    0.82
   1   8  17    9.44    0.85
   1   8 -17   12.09    0.89
  -1   8 -17   10.52    2.13
   1   8 -17   12.20    2.41
   1   8 -17   11.52    0.97
  -1   8 -17    8.87    1.05
  -1   8  18   58.82    3.04
   1   8 -18   57.98    4.54
  -1   8 -18   64.34    4.64
   1   8 -18   64.73    2.20
   1   8  18   64.06    2.45
  -1   8 -18   59.45    2.33
   1   8 -19    1.17    1.51
  -1   8 -19    2.42    1.56
   1   8  19    2.21    0.76
   1   8 -19    1.33    0.64
  -1   8 -19    2.38    0.64
  -1   8 -19    1.01    0.72
  -1   8 -20   12.98    1.21
  -1   8 -20   14.65    1.04
   1   8 -20   13.89    2.50
  -1   8 -20   12.58    2.39
   1   8 -20   14.22    1.11
   1   8  20   17.87    1.37
  -1   8 -21  374.52    7.99
  -1   8 -21  385.47    7.63
   1   8 -21  360.87   12.48
  -1   8 -21  370.33   12.44
   1   8 -21  371.85    7.73
   1   8  21  366.20    8.11
  -1   8 -22   25.92    1.60
  -1   8 -22   28.59    1.41
   1   8 -22   25.62    3.24
   1   8 -22   30.65    1.51
   1   8  22   24.96    1.61
  -1   8 -23   11.10    1.17
  -1   8 -23   10.41    0.97
   1   8 -23   10.52    2.23
   1   8  23   10.73    1.18
   1   8 -23   10.20    1.02
  -1   8 -24  320.52    6.73
  -1   8 -24  329.98    7.13
   1   8  24  321.44    7.27
   1   8 -24  325.91    6.86
  -1   8 -25  357.38    7.20
  -1   8 -25  353.00    7.58
  -1   8  25  349.78    7.58
   1   8  25  345.13    7.68
   1   8 -25  354.65    7.30
  -1   8 -26   37.97    1.59
   1   8 -26   39.90    1.66
  -1   8 -26   38.28    1.83
   1   8  26   39.59    1.86
  -1   8  26   35.51    1.72
   1   8 -27   46.53    1.78
  -1   8 -27   47.47    1.74
  -1   8 -27   48.94    1.98
   1   8  27   42.25    1.93
  -1   8  27   43.35    1.84
   1   8 -28   89.80    2.56
  -1   8 -28   87.71    2.46
  -1   8 -28   84.02    2.70
  -1   8  28   86.71    2.66
   1   8  28   83.65    2.73
  -1   8 -29    1.91    0.53
   1   8 -29    1.04    0.53
  -1   8 -29    1.35    0.70
   1   8  29    0.88    0.56
   1   8 -30    2.31    0.52
  -1   8 -30    2.36    0.50
  -1   8 -30    2.02    0.71
   1   8  30    2.48    0.57
  -1   8  30    2.21    0.56
  -1   8 -31   22.46    1.00
   1   8 -31   22.23    1.04
  -1   8 -31   20.45    1.23
  -1   8  31   20.42    1.05
  -1   8 -32   15.30    0.78
   1   8 -32   17.01    0.83
  -1   8 -32   15.49    1.03
   1  -8 -33    4.87    0.56
  -1  -8 -33    4.82    0.55
   1   8 -33    4.26    0.44
  -1   8 -33    3.38    0.64
   1  -8 -34    2.74    0.45
  -1  -8 -34    2.41    0.44
  -1  -8 -35    1.58    0.36
   1  -8 -35    1.53    0.37
   1  -8 -36    3.62    0.38
  -1  -8 -36    3.55    0.37
   1   8  36    2.97    0.35
  -1  -8 -37    0.14    0.21
   1  -8 -37    0.15    0.20
   1   9   0    1.77    0.72
   1   9   0    2.83    0.83
  -1   9   0    2.06    0.75
   1   9   0    2.23    0.66
  -1   9  -1  530.47   10.48
  -1   9   1  520.83   10.49
   1   9   1  510.13   10.35
   1   9  -1  512.52   10.24
   1   9  -1  520.94   10.27
   1   9   1  512.97   10.23
   1   9  -1  489.25    9.50
   1   9   1  485.89    9.43
   1   9  -1  525.92   10.10
   1   9   1  544.04   10.19
  -1   9   2  316.78    7.26
   1   9  -2  309.65    7.00
   1   9   2  319.52    7.17
   1   9  -2  325.27    7.08
   1   9  -2  324.80    6.24
   1   9  -2  332.35    6.44
   1   9  -2  325.97    6.88
   1   9   2  339.88    7.03
  -1   9   3    9.81    1.09
  -1   9   3    7.26    1.01
   1   9  -3    5.95    0.82
   1   9   3    4.57    0.84
   1   9  -3    5.76    0.87
   1   9  -3    6.55    0.67
  -1   9  -3    5.71    1.75
   1   9  -3    5.50    0.59
   1   9  -3    5.67    0.74
   1   9   3    6.45    0.80
   1   9   4  265.69    6.36
  -1   9   4  260.51    7.00
   1   9  -4  267.75    6.09
   1   9  -4  274.51    6.21
   1   9   4  272.36    6.19
  -1   9  -4  270.82    9.93
   1   9  -4  287.29    5.45
   1   9  -4  276.45    5.64
   1   9  -4  254.37    5.85
   1   9   4  286.30    6.20
   1   9   5    1.75    0.79
  -1   9   5    1.49    0.66
   1   9   5    2.30    0.78
   1   9  -5    3.73    0.84
  -1   9  -5    0.18    1.37
   1   9  -5    1.92    0.67
   1   9  -5    1.86    0.65
   1   9   5    2.68    0.74
   1   9  -5    1.70    0.52
   1   9   6  629.66   12.80
  -1   9   6  626.76   13.52
   1   9  -6  629.63   12.28
   1   9   6  638.90   12.48
   1   9  -6  643.86   12.50
   1   9  -6  653.77   11.65
  -1   9  -6  666.08   17.61
   1   9  -6  631.66   11.95
   1   9   6  675.96   12.53
   1   9   7  124.20    3.84
   1   9  -7  125.05    3.44
   1   9  -7  118.99    3.54
   1   9   7  128.97    3.63
  -1   9  -7  127.37    6.57
   1   9  -7  129.35    3.00
   1   9  -7  124.55    3.20
   1   9   7  131.54    3.63
   1   9  -8  137.90    3.64
   1   9   8  134.84    4.11
   1   9   8  143.72    3.88
   1   9  -8  131.88    3.80
   1   9  -8  142.80    3.24
  -1   9  -8  150.09    7.13
   1   9  -8  144.18    7.42
   1   9  -8  135.08    3.46
   1   9   8  147.28    3.93
   1   9   9   11.12    1.19
  -1   9   9   12.03    1.30
   1   9  -9    9.61    0.90
   1   9   9   11.92    1.12
   1   9  -9   10.39    1.07
  -1   9  -9   11.32    2.27
   1   9  -9   11.45    0.88
   1   9  -9    8.69    2.27
   1   9  -9   11.25    0.87
   1   9   9   11.69    1.07
  -1   9  10   56.21    2.52
   1   9 -10   57.94    2.24
   1   9  10   56.74    2.23
   1   9 -10   55.33    4.58
  -1   9 -10   60.37    4.52
   1   9 -10   55.97    1.96
   1   9  10   54.53    2.24
  -1   9 -11  296.09   10.76
   1   9 -11  300.49   11.32
   1   9 -11  286.07    6.56
   1   9  11  292.48    6.61
  -1   9 -11  300.98    6.43
   1   9 -11  303.11    6.31
  -1   9  11  305.45    7.22
  -1   9 -12   58.75    4.50
   1   9 -12   60.75    4.89
   1   9 -12   58.70    2.24
  -1   9 -12   59.82    2.13
  -1   9  12   57.31    2.11
   1   9  12   58.87    2.24
   1   9 -12   60.58    2.07
  -1   9  12   57.62    2.63
  -1   9  13   18.56    1.55
   1   9 -13   16.26    2.76
  -1   9 -13   18.49    2.72
   1   9 -13   21.32    1.21
   1   9  13   18.01    1.36
  -1   9 -13   17.76    1.14
   1   9  13   17.67    1.23
  -1   9  13   17.19    1.15
   1   9 -13   17.40    1.21
   1   9 -14  160.37    8.07
  -1   9 -14  165.50    7.83
   1   9 -14  173.32    4.16
  -1   9  14  170.91    4.17
   1   9 -14  164.45    4.29
   1   9  14  174.77    4.37
  -1   9 -14  162.73    4.08
   1   9  14  173.38    4.62
  -1   9 -15    4.13    1.74
   1   9  15    5.85    0.95
   1   9  15    6.64    0.86
  -1   9 -15    4.64    0.74
  -1   9  15    5.13    0.76
   1   9 -15    4.30    0.75
  -1   9 -16  178.64    8.24
  -1   9 -16  191.84    4.39
   1   9  16  181.68    4.53
  -1   9  16  182.68    4.37
   1   9  16  182.13    4.86
  -1   9 -17    4.61    1.57
   1   9  17    3.31    0.92
   1   9  17    2.67    0.65
  -1   9  17    2.67    0.62
  -1   9 -17    3.44    0.75
   1   9 -17    4.06    0.86
   1   9 -18  160.39    3.96
  -1   9  18  142.80    3.66
   1   9 -18  144.90    7.66
  -1   9 -18  153.99    7.57
   1   9  18  153.14    4.30
  -1   9 -18  149.18    4.23
  -1   9 -18  156.49    3.82
  -1   9 -19    2.60    1.79
   1   9 -19    1.28    1.76
  -1   9 -19    1.83    0.96
   1   9  19    1.56    0.87
  -1   9 -19    1.91    0.80
   1   9 -19    1.04    0.81
  -1   9 -20  875.97   15.75
  -1   9 -20  840.76   16.25
   1   9  20  839.57   16.37
   1   9 -20  862.13   15.84
  -1   9 -21    2.99    0.94
   1   9  21    4.82    0.99
  -1   9 -21    3.07    0.76
   1   9 -21    3.29    0.78
  -1   9 -22  270.90    5.77
  -1   9 -22  253.76    6.15
   1   9  22  257.95    6.26
  -1   9  22  270.04    6.22
   1   9 -22  266.82    5.84
  -1   9 -23  208.69    4.73
  -1   9 -23  198.87    5.09
   1   9  23  202.78    5.19
  -1   9  23  208.96    5.09
   1   9 -23  202.86    4.76
  -1   9 -24    3.66    0.95
   1   9  24    4.31    0.89
  -1   9  24    3.91    0.81
  -1   9 -24    3.96    0.72
   1   9 -24    3.19    0.70
  -1   9 -25    7.32    1.02
   1   9  25    7.74    1.00
  -1   9  25    8.66    0.95
  -1   9 -25    8.71    0.83
   1   9 -25    7.95    0.86
  -1   9 -26    0.79    0.78
  -1   9  26    0.21    0.60
   1   9  26    0.04    0.65
  -1   9 -26    0.47    0.57
   1   9 -26    0.27    0.52
  -1   9 -27    4.27    0.87
  -1   9 -27    5.77    0.68
   1   9 -27    5.64    0.72
  -1   9  27    4.88    0.75
   1   9  27    5.24    0.83
  -1   9 -28   14.62    0.91
   1   9 -28   15.96    0.98
   1   9  28   14.20    1.07
  -1   9  28   14.96    1.05
  -1   9 -29    0.86    0.42
   1   9 -29    1.78    0.49
  -1   9  29    1.33    0.53
   1   9  29    1.34    0.53
  -1   9 -30   11.90    0.74
   1   9 -30   10.99    0.75
  -1   9  30   10.29    0.79
   1   9  30    9.07    0.77
   1   9 -31   72.55    1.89
  -1   9 -31   73.07    1.85
   1   9 -32    0.51    0.30
   1   9 -32    1.43    0.35
  -1   9 -32    1.32    0.30
   1  -9 -33   37.72    1.10
  -1  -9 -33   37.40    1.10
  -1  -9 -34    1.01    0.29
   1  -9 -34    0.71    0.28
   1  -9 -35   18.85    0.64
  -1  -9 -35   18.80    0.64
   1  10   0    1.01    0.79
   1  10   0    0.76    0.87
  -1  10   0    1.61    0.92
  -1  10   0    1.57    0.59
   1  10   0    0.73    0.64
   1  10   0    0.97    0.39
   1  10   1  342.46    7.65
   1  10  -1  350.91    7.65
  -1  10  -1  357.38    7.83
   1  10   1  336.25    7.67
  -1  10   1  349.92    7.85
   1  10  -1  345.37    7.61
   1  10  -1  335.38    7.39
   1  10   1  355.80    7.55
  -1  10  -1  336.16    7.11
   1  10  -1  341.26    6.80
   1  10  -2  142.09    3.38
   1  10  -2  143.99    4.11
   1  10   2  139.69    4.11
  -1  10  -2  146.83    4.18
   1  10  -2  145.59    4.03
  -1  10   2  144.76    4.26
  -1  10   2  129.90    3.15
   1  10   2  151.67    4.01
   1  10  -2  145.85    3.86
  -1  10  -2  142.18    3.57
  -1  10   3  130.62    4.02
  -1  10  -3  135.69    3.95
   1  10   3  129.11    3.94
   1  10  -3  126.31    3.72
   1  10  -3  126.88    3.55
   1  10   3  137.53    3.81
   1  10  -3  131.76    3.23
   1  10  -3  132.66    3.87
  -1  10  -4  138.75    3.95
   1  10   4  126.81    3.94
  -1  10   4  128.46    4.04
   1  10  -4  124.94    3.66
   1  10   4  133.90    3.77
   1  10  -4  130.61    3.24
   1  10   4  125.53    3.78
   1  10  -4  128.67    3.82
   1  10   5  279.59    6.91
  -1  10  -5  298.82    6.83
   1  10  -5  282.88    6.53
   1  10   5  303.85    6.75
   1  10  -5  298.41    6.10
   1  10   5  286.33    6.71
   1  10  -5  296.96    6.78
   1  10  -6  235.54    5.68
   1  10   6  239.08    6.13
   1  10   6  243.21    5.91
  -1  10  -6  243.96    5.74
   1  10  -6  240.65    5.89
   1  10   6  262.84    6.00
   1  10  -6  248.05    5.31
   1  10  -7  218.55    5.38
   1  10   7  223.92    5.88
   1  10   7  233.78    5.67
  -1  10  -7  234.44    5.49
  -1  10   7  234.61    5.52
   1  10  -7  225.62    5.58
  -1  10  -7  222.54    9.37
   1  10   7  240.70    5.68
   1  10  -7  234.46    5.11
   1  10   8   10.96    1.26
   1  10  -8    8.59    0.92
   1  10   8   11.01    1.13
  -1  10  -8   10.10    1.04
   1  10  -8    8.76    1.09
  -1  10   8   10.75    1.10
  -1  10  -8   11.78    2.39
   1  10   8    9.90    1.11
   1  10  -8    7.77    0.81
   1  10  -9   14.30    1.09
  -1  10   9   18.05    1.30
   1  10   9   16.15    1.28
   1  10  -9   15.30    1.25
  -1  10  -9   15.24    1.18
  -1  10  -9   15.04    2.60
   1  10   9   16.32    1.33
   1  10  -9   15.67    1.04
   1  10 -10    7.57    0.84
  -1  10  10    7.62    0.97
  -1  10 -10    7.70    0.95
   1  10  10    8.52    1.05
   1  10 -10    8.18    1.02
  -1  10 -10    6.54    1.98
   1  10  10    8.62    1.08
   1  10 -10    8.16    0.87
   1  10 -11  121.51    3.21
   1  10 -11  108.20    3.19
  -1  10  11  116.68    3.96
   1  10 -11  117.65    3.51
  -1  10  11  116.33    3.37
   1  10  11  120.23    3.55
  -1  10 -11  116.02    3.34
  -1  10 -11  118.58    6.74
  -1  10 -11  120.81    3.14
   1  10  11  116.49    3.64
  -1  10 -12    4.25    1.83
   1  10 -12    1.37    0.56
  -1  10  12    2.16    0.75
  -1  10 -12    0.88    0.61
   1  10  12    2.25    0.78
   1  10 -12    1.95    0.72
  -1  10  12    1.41    0.98
   1  10 -12    1.76    0.62
  -1  10 -12    2.82    0.65
   1  10 -13    0.93    0.53
  -1  10 -13    2.55    1.60
  -1  10 -13    1.03    0.57
   1  10 -13    0.66    0.56
  -1  10  13    0.58    0.65
  -1  10 -13    0.51    0.63
   1  10  13    0.63    0.68
   1  10 -13    0.92    0.69
   1  10  14   16.94    1.23
   1  10 -14   15.46    1.20
  -1  10 -14   16.02    1.15
  -1  10  14   15.31    1.14
  -1  10 -14   19.83    2.98
   1  10 -14   14.59    1.11
  -1  10 -14   16.34    1.12
   1  10  14   14.88    1.35
  -1  10 -15   19.87    2.98
   1  10  15   19.99    1.50
  -1  10 -15   17.65    1.19
   1  10 -15   18.33    1.27
   1  10  15   19.23    1.30
  -1  10  15   17.95    1.18
   1  10 -15   19.98    1.27
   1  10  16   43.53    2.12
   1  10  16   39.28    1.77
   1  10 -16   39.34    1.75
  -1  10 -16   41.68    1.70
  -1  10  16   39.22    1.70
   1  10 -16   35.56    1.69
  -1  10  17  101.92    2.89
   1  10  17   99.69    2.97
  -1  10 -18    7.02    0.91
   1  10  18    9.26    1.19
  -1  10  18    8.93    1.12
  -1  10  18    7.87    0.75
   1  10  18    6.42    0.72
   1  10 -19    0.87    0.67
  -1  10 -19    0.34    0.64
   1  10  19   -0.39    0.83
  -1  10  19    0.26    0.67
   1  10 -20    7.75    0.90
  -1  10  20    6.95    1.00
   1  10  20    7.48    1.08
  -1  10 -20    7.02    0.89
   1  10 -21   73.83    2.40
   1  10  21   71.02    2.71
  -1  10  21   73.36    2.61
  -1  10 -21   74.49    2.34
   1  10 -22    7.04    0.82
   1  10  22    7.12    1.02
  -1  10  22    7.22    0.99
  -1  10 -22    7.78    0.85
   1  10  23    9.77    1.09
  -1  10  23    9.95    1.02
  -1  10 -23   10.01    0.88
   1  10 -23    9.14    0.86
  -1  10  24   22.89    1.34
   1  10  24   19.83    1.38
   1  10 -24   18.62    1.12
  -1  10 -24   20.27    1.14
   1  10  25    6.04    0.85
  -1  10  25    4.72    0.80
   1  10 -25    5.39    0.71
  -1  10 -25    5.34    0.69
   1  10  26   14.18    1.10
  -1  10  26   14.89    1.06
  -1  10 -26   16.09    0.93
   1  10 -26   14.96    0.95
   1  10  27   39.77    1.65
  -1  10  27   40.29    1.62
  -1  10 -27   40.07    1.42
   1  10 -27   38.32    1.43
  -1  10  28   12.50    0.89
   1  10  28   11.40    0.87
   1  10 -28   13.45    0.82
  -1  10 -28   13.46    0.79
  -1  10  29    7.51    0.69
   1  10  29    7.65    0.67
  -1  10 -29    8.14    0.60
   1  10 -29    7.77    0.62
  -1  10  30    8.34    0.59
  -1  10 -30    9.34    0.57
   1  10 -30    9.07    0.58
   1 -10 -31   32.50    0.98
  -1 -10 -31   32.55    0.98
   1  10 -31   28.12    0.93
  -1  10 -31   28.25    0.90
  -1 -10 -32    3.90    0.34
   1 -10 -32    3.67    0.33
   1 -10 -33    0.75    0.19
  -1 -10 -33    0.76    0.19
   1  11   0    1.82    0.94
  -1  11   0    2.16    0.97
   1  11   0    1.00    0.82
  -1  11   0    1.45    0.97
  -1  11   0    1.30    0.56
   1  11   0    1.03    0.69
  -1  11   0    0.61    0.40
   1  11  -1  194.77    4.32
   1  11   1  204.86    5.27
  -1  11   1  208.49    5.14
   1  11  -1  209.04    5.32
  -1  11  -1  210.52    5.15
  -1  11   1  208.40    5.46
   1  11   1  197.69    5.24
  -1  11  -1  210.28    5.41
   1  11  -1  198.70    5.19
  -1  11  -1  190.74    4.31
   1  11  -1  205.58    5.01
  -1  11  -1  203.90    4.74
  -1  11   1  208.38    4.84
   1  11   1  200.86    5.08
   1  11  -2  382.07    7.66
   1  11  -2  419.89    8.73
  -1  11  -2  423.71    8.53
   1  11  -2  391.31    8.54
  -1  11  -2  416.59    8.84
   1  11   2  386.21    8.67
  -1  11   2  403.96    8.90
  -1  11  -2  395.32    7.69
   1  11  -2  384.78    8.27
  -1  11  -2  376.21    7.94
   1  11   2  403.38    8.53
  -1  11   2  410.64    8.24
   1  11  -3  233.03    5.03
   1  11  -3  233.33    5.87
  -1  11  -3  245.50    5.77
   1  11  -3  234.68    5.76
   1  11   3  241.31    6.01
  -1  11   3  248.35    6.18
  -1  11  -3  247.12    6.02
  -1  11  -3  237.83    5.05
   1  11   3  241.89    5.81
  -1  11   3  249.27    5.59
   1  11  -3  228.74    5.46
   1  11  -4  135.84    3.32
   1  11   4  130.55    3.95
   1  11  -4  131.14    4.00
  -1  11  -4  133.86    3.86
  -1  11  -4  135.24    4.06
   1  11  -4  130.07    3.83
  -1  11   4  141.69    4.31
   1  11   4  132.47    4.10
  -1  11  -4  136.02    3.29
   1  11   4  135.14    3.94
  -1  11   4  143.20    3.78
   1  11  -5  778.50   14.30
  -1  11   5  793.24   14.99
  -1  11  -5  779.75   14.92
   1  11  -5  783.66   15.14
   1  11   5  789.72   15.18
   1  11   5  772.81   15.32
  -1  11  -5  785.27   15.20
   1  11  -5  757.44   14.88
  -1  11   5  776.98   15.51
  -1  11  -5  774.31   14.28
   1  11   5  805.61   15.18
  -1  11   5  808.20   14.88
   1  11  -6   12.88    0.94
  -1  11   6   14.33    1.26
   1  11   6   14.23    1.29
   1  11  -6   14.44    1.30
  -1  11  -6   13.14    1.22
  -1  11   6   12.25    1.43
   1  11  -6   12.05    1.11
  -1  11  -6   13.26    1.28
  -1  11  -6   12.97    0.94
   1  11   6   16.27    1.35
  -1  11   6   13.89    1.17
   1  11  -7   22.53    1.20
   1  11   7   23.36    1.59
   1  11  -7   23.39    1.58
  -1  11  -7   21.80    1.48
  -1  11   7   22.73    1.48
  -1  11  -7   22.81    1.52
   1  11  -7   22.25    1.37
  -1  11  -7   21.84    1.18
   1  11   7   20.45    1.52
  -1  11   7   23.04    1.44
   1  11  -8   21.90    1.20
   1  11   8   24.69    1.56
  -1  11  -8   24.34    1.52
   1  11  -8   21.08    1.49
  -1  11   8   24.75    1.51
  -1  11  -8   21.66    1.50
   1  11  -8   19.65    1.29
  -1  11  -8   22.34    1.20
   1  11   8   21.98    1.53
  -1  11   8   23.92    1.46
   1  11  -9  104.62    2.91
   1  11  -9   96.80    3.01
  -1  11  -9  108.79    3.39
  -1  11   9  109.22    3.28
  -1  11  -9  108.22    3.25
   1  11  -9  107.53    3.38
   1  11   9  106.11    3.37
  -1  11  -9  101.74    2.85
   1  11   9  110.91    3.50
  -1  11   9  110.72    3.31
   1  11 -10    0.35    0.55
   1  11 -10    1.73    0.82
   1  11  10    0.94    0.76
  -1  11  10    1.83    0.77
  -1  11 -10    1.73    0.72
  -1  11 -10    0.70    0.73
  -1  11  10    1.24    0.71
   1  11  10    0.54    0.79
   1  11 -10    1.17    0.57
  -1  11 -10    0.67    0.56
   1  11 -11  172.09    4.07
   1  11  11  163.86    4.43
  -1  11 -11  160.98    4.24
  -1  11  11  162.01    4.27
   1  11 -11  168.08    4.45
   1  11 -11  154.91    4.02
  -1  11 -11  172.39    4.47
  -1  11 -11  163.47    3.97
   1  11  11  173.88    4.68
  -1  11  11  180.14    4.53
   1  11 -12    6.89    0.82
  -1  11  12    4.99    0.85
  -1  11 -12    5.56    0.87
   1  11  12    7.60    1.01
   1  11 -12    7.15    0.96
  -1  11 -12    6.60    0.98
  -1  11 -12    6.88    0.80
   1  11  12    6.38    1.05
  -1  11  12    6.25    0.96
   1  11 -13  160.08    3.88
  -1  11 -13  151.49    3.98
   1  11  13  151.81    4.15
   1  11 -13  152.32    4.13
  -1  11  13  155.19    4.05
  -1  11 -13  162.90    4.23
  -1  11 -13  161.12    3.86
  -1  11  13  161.20    4.30
  -1  11 -14   21.85    1.22
  -1  11  14   23.05    1.32
   1  11  14   23.90    1.41
   1  11 -14   22.49    1.35
  -1  11 -14   23.25    1.29
   1  11 -14   22.25    1.24
   1  11 -15    2.47    0.65
   1  11  15    2.77    0.69
  -1  11 -15    2.58    0.64
  -1  11  15    2.33    0.61
   1  11 -15    2.94    0.68
  -1  11 -15    2.01    0.62
   1  11  16   23.09    1.30
  -1  11  16   26.17    1.31
   1  11 -16   24.26    1.30
  -1  11 -16   24.79    1.27
   1  11  16   26.07    1.67
   1  11 -16   27.80    1.34
   1  11 -17   33.43    1.43
   1  11  17   34.34    1.84
  -1  11  17   36.18    1.72
   1  11  18   35.70    1.88
  -1  11  18   37.43    1.80
   1  11  19    3.01    0.83
  -1  11  19    4.04    0.84
  -1  11 -19    3.62    0.65
  -1  11 -20    0.13    0.55
   1  11  20    0.68    0.73
  -1  11  20    0.08    0.62
  -1  11 -20    0.50    0.50
  -1  11 -21    3.73    0.65
   1  11 -21    3.19    0.65
   1  11  21    4.41    0.89
  -1  11  21    4.67    0.83
  -1  11 -21    3.83    0.59
   1  11 -22   20.88    1.11
  -1  11 -22   21.55    1.10
  -1  11  22   22.30    1.31
   1  11  22   20.19    1.34
  -1  11 -23    0.91    0.49
   1  11 -23    0.59    0.46
  -1  11  23    0.96    0.64
   1  11  23    0.55    0.65
  -1  11 -24   51.63    1.64
   1  11 -24   52.42    1.69
  -1  11  24   50.71    1.88
   1  11  24   49.40    1.93
   1  11 -25    0.21    0.43
  -1  11 -25    0.60    0.39
  -1  11  25    0.20    0.50
   1  11  25    0.93    0.55
  -1  11 -26    4.58    0.52
   1  11 -26    4.29    0.53
   1  11  26    3.89    0.62
  -1  11  26    3.73    0.62
   1  11 -27   26.13    0.98
  -1  11 -27   26.25    0.98
  -1  11  27   24.54    1.10
  -1  11 -28   24.00    0.85
   1  11 -28   22.28    0.83
  -1  11  28   22.18    0.92
   1  11 -29   71.55    1.65
  -1  11 -29   69.38    1.62
  -1 -11 -30    1.29    0.20
   1 -11 -30    1.35    0.21
  -1  12   0    1.22    0.94
   1  12   0    1.69    1.00
   1  12   0    0.26    0.75
   1  12   0    2.37    0.70
  -1  12   0    0.71    0.55
  -1  12  -1  198.15    4.87
  -1  12   1  201.87    4.90
   1  12  -1  194.57    5.00
   1  12   1  196.83    5.03
   1  12   1  183.73    4.66
  -1  12   1  175.91    4.40
   1  12  -1  174.11    4.49
   1  12  -1  183.02    4.76
   1  12   1  179.14    4.79
  -1  12  -1  191.60    5.05
  -1  12   1  193.45    5.09
  -1  12  -2  111.62    3.38
   1  12  -2  113.10    3.51
  -1  12  -2   97.07    2.54
   1  12   2  105.11    3.22
  -1  12   2  104.01    3.02
  -1  12   2  109.09    3.59
  -1  12  -2  114.60    3.57
   1  12  -2  105.38    3.25
  -1  12   3   89.89    3.12
   1  12  -3   89.97    2.77
  -1  12  -3   94.04    3.03
   1  12  -3   95.25    3.01
  -1  12  -3   93.44    2.87
  -1  12  -3   86.31    2.15
  -1  12   3   95.17    2.67
   1  12   3   92.53    2.86
  -1  12  -4  231.21    5.63
  -1  12   4  231.87    5.83
   1  12  -4  223.18    5.30
   1  12  -4  218.18    4.66
   1  12  -4  238.10    5.65
  -1  12  -4  231.25    5.47
  -1  12  -4  223.12    4.70
   1  12   4  230.98    5.49
  -1  12   4  226.25    5.23
  -1  12   5   35.96    2.05
   1  12  -5   34.33    1.65
  -1  12  -5   35.18    1.87
   1  12  -5   33.53    1.31
   1  12   5   35.49    1.90
  -1  12   5   34.79    1.81
  -1  12  -5   37.41    1.84
   1  12  -5   34.95    1.86
  -1  12  -5   33.41    1.34
  -1  12   5   32.72    1.62
   1  12   5   35.07    1.83
  -1  12   6    8.13    1.25
  -1  12  -6    7.33    1.03
   1  12  -6    7.87    0.88
   1  12  -6    7.98    0.71
   1  12  -6    8.96    1.11
  -1  12   6    8.40    1.10
   1  12   6    7.63    1.08
  -1  12  -6    7.17    1.04
  -1  12  -6    7.97    0.71
   1  12   6    6.99    1.02
  -1  12   6    8.02    0.95
   1  12  -7   24.93    1.34
  -1  12   7   25.97    1.78
  -1  12  -7   23.18    1.51
   1  12  -7   24.13    1.15
   1  12   7   25.98    1.62
  -1  12   7   25.31    1.54
  -1  12  -7   25.58    1.51
   1  12  -7   27.79    1.64
  -1  12  -7   24.81    1.17
   1  12   7   26.81    1.62
  -1  12   7   27.87    1.49
   1  12  -8   13.63    1.00
  -1  12  -8   13.89    1.21
   1  12  -8   13.45    0.88
   1  12   8   14.73    1.27
   1  12  -8   13.24    1.24
  -1  12  -8   15.23    1.20
  -1  12   8   12.49    1.18
  -1  12  -8   13.38    0.89
   1  12   8   12.25    1.17
  -1  12   8   12.25    1.07
  -1  12  -9    6.74    0.94
   1  12  -9    6.79    0.70
   1  12   9    6.53    0.98
  -1  12   9    7.06    0.97
  -1  12  -9    7.52    0.93
   1  12  -9    7.31    0.99
  -1  12  -9    6.35    0.70
   1  12   9    5.81    0.97
  -1  12   9    6.81    0.90
  -1  12 -10  146.60    3.99
   1  12 -10  144.87    3.54
   1  12  10  149.98    4.07
   1  12 -10  154.92    4.08
  -1  12 -10  153.16    3.94
  -1  12  10  146.38    3.92
  -1  12 -10  151.80    3.58
   1  12  10  155.97    4.25
  -1  12  10  154.43    4.03
  -1  12 -11   14.59    1.16
   1  12 -11   13.72    0.91
  -1  12  11   15.63    1.17
  -1  12 -11   14.05    1.10
   1  12  11   13.83    1.18
   1  12 -11   13.47    1.15
  -1  12 -11   13.45    0.93
   1  12  11   12.36    1.23
  -1  12  11   16.16    1.23
  -1  12  12   14.22    1.16
   1  12  12   13.58    1.24
   1  12 -12   11.65    0.87
  -1  12 -12   11.99    0.89
  -1  12 -12   11.87    0.99
  -1  12  12   10.65    0.98
   1  12 -12   10.61    0.99
   1  12  12   12.22    1.06
  -1  12 -12   11.15    1.01
   1  12  13    2.11    0.80
  -1  12  13    2.16    0.70
   1  12 -13    1.72    0.55
  -1  12 -13    1.98    0.54
   1  12  13    1.76    0.60
  -1  12  13    2.95    0.67
  -1  12 -13    1.61    0.59
   1  12 -13    1.22    0.60
  -1  12 -13    2.22    0.68
   1  12  14   14.87    1.28
  -1  12  14   15.38    1.19
   1  12 -14   15.27    0.95
  -1  12 -14   14.39    0.94
  -1  12 -14   14.34    0.97
   1  12  14   13.49    1.00
  -1  12  14   14.66    1.00
   1  12 -14   13.13    0.98
  -1  12 -14   14.08    1.03
  -1  12  15   24.83    1.44
   1  12 -15   23.42    1.16
  -1  12 -15   24.85    1.18
   1  12  15   22.98    1.19
  -1  12 -15   22.41    1.14
  -1  12  15   24.61    1.21
   1  12 -15   23.63    1.18
  -1  12 -15   23.94    1.25
   1  12 -16   19.23    1.02
  -1  12 -16   17.23    0.99
  -1  12 -16   16.59    1.02
   1  12 -17    1.96    0.53
  -1  12 -17    2.12    0.53
   1  12  17    0.80    0.76
  -1  12 -17    1.63    0.53
   1  12 -18    5.18    0.65
  -1  12 -18    5.36    0.64
  -1  12  18    4.57    0.80
   1  12  18    5.51    0.89
   1  12 -19    0.50    0.44
  -1  12  19    0.03    0.60
   1  12  19    0.47    0.65
   1  12 -20    1.55    0.47
  -1  12  20    1.93    0.63
   1  12  20    1.91    0.65
  -1  12  21    3.05    0.66
   1  12  21    3.20    0.69
  -1  12 -22   36.17    1.26
   1  12  22   37.23    1.54
  -1  12  22   37.46    1.50
  -1  12 -23   31.07    1.10
  -1  12  23   31.32    1.31
   1  12  23   29.32    1.31
   1  12 -24    0.79    0.34
  -1  12 -24    0.69    0.33
  -1  12  24    0.22    0.43
   1  12  24    1.15    0.46
   1  12 -25    5.54    0.43
  -1  12 -25    5.49    0.43
  -1  12  25    5.15    0.52
  -1  12  26   19.61    0.80
   1  13   0    0.20    0.76
  -1  13   0    1.43    0.79
  -1  13   0    0.45    0.76
   1  13  -1    3.80    0.87
  -1  13  -1    2.31    0.80
   1  13   1    1.80    0.81
  -1  13   1    3.05    0.84
  -1  13   1    3.15    0.87
  -1  13  -1    2.50    0.83
  -1  13  -2   60.55    2.23
   1  13  -2   59.15    2.30
  -1  13   2   58.99    2.36
  -1  13  -2   57.12    2.25
   1  13  -3  123.88    3.48
  -1  13  -3  120.87    3.35
   1  13   3  112.62    3.17
  -1  13   3  121.95    3.57
  -1  13  -3  119.25    3.43
   1  13  -4   62.82    2.30
  -1  13   4   50.60    2.08
  -1  13  -4   62.89    2.22
   1  13   4   57.82    2.25
   1  13   4   59.31    2.09
  -1  13   4   52.29    1.89
  -1  13  -4   59.22    2.23
  -1  13   5    1.61    0.73
  -1  13  -5    1.87    0.70
   1  13  -5    0.41    0.69
   1  13   5    1.60    0.78
  -1  13   5    1.74    0.56
   1  13   5    1.05    0.58
  -1  13  -5    1.29    0.70
  -1  13  -6    0.95    0.66
   1  13  -6    0.26    0.67
  -1  13   6    0.17    0.62
   1  13   6    0.30    0.67
  -1  13   6    0.87    0.56
   1  13   6    0.75    0.57
  -1  13  -6    0.07    0.62
  -1  13   7    2.60    0.63
   1  13   7    3.43    0.72
  -1  13  -7    0.63    0.26
  -1  13  -7    3.52    0.74
  -1  13   7    3.04    0.69
   1  13  -7    3.88    0.80
   1  13   7    3.52    0.79
  -1  13  -7    3.26    0.72
   1  13   8   34.91    1.64
  -1  13   8   36.02    1.56
  -1  13  -8   35.84    1.22
   1  13  -8   34.23    1.60
  -1  13  -8   34.78    1.57
   1  13   8   33.60    1.60
  -1  13   8   35.07    1.58
  -1  13  -8   36.70    1.62
   1  13   9   45.58    1.87
  -1  13   9   46.28    1.78
  -1  13  -9   42.80    1.38
  -1  13  -9   45.89    1.75
   1  13   9   45.67    1.83
  -1  13   9   43.08    1.74
   1  13  -9   44.31    1.77
  -1  13  -9   42.72    1.72
   1  13  10   49.60    1.95
  -1  13  10   47.93    1.83
  -1  13 -10   47.80    1.47
   1  13 -10   45.13    1.43
  -1  13  10   47.72    1.79
   1  13  10   47.20    1.81
  -1  13 -10   48.69    1.78
   1  13 -10   46.09    1.78
  -1  13 -10   46.31    1.74
  -1  13  11    2.63    0.67
   1  13  11    2.51    0.70
   1  13 -11    1.02    0.39
  -1  13 -11    2.35    0.44
  -1  13 -11    1.55    0.54
   1  13 -11    1.26    0.55
   1  13  11    2.07    0.60
  -1  13  11    2.13    0.59
  -1  13 -11    2.23    0.58
   1  13  12    8.93    0.93
  -1  13  12    9.94    0.90
  -1  13 -12    8.97    0.65
   1  13 -12    9.22    0.64
  -1  13 -12   10.30    0.78
  -1  13  12    9.29    0.78
   1  13  12    8.85    0.79
   1  13 -12    8.35    0.76
  -1  13 -12    8.58    0.75
  -1  13 -13   20.83    0.92
   1  13 -13   19.36    0.88
  -1  13  13   19.21    0.99
  -1  13 -13   19.28    0.97
   1  13  13   20.80    1.25
  -1  13  13   19.89    1.17
  -1  13 -14   63.68    1.73
   1  13 -14   59.97    1.68
   1  13  14   61.13    2.15
  -1  13  14   64.47    2.10
   1  13 -15    0.36    0.34
  -1  13 -15    0.31    0.35
  -1  13  15    0.32    0.53
   1  13  15    0.86    0.58
  -1  13 -16    0.27    0.34
   1  13 -16    0.77    0.34
  -1  13  16   -0.16    0.52
   1  13  16    0.70    0.56
  -1  13 -17    1.23    0.36
   1  13 -17    1.62    0.36
  -1  13  17    1.47    0.54
  -1  13 -18   38.63    1.18
   1  13 -18   35.57    1.12
   1  13 -19    0.44    0.27
  -1  13 -19    0.57    0.31
   1  13  19    0.93    0.48
   1  13 -20   16.87    0.67
  -1  13 -20   18.57    0.73
  -1  13  20   18.16    0.90
   1  13  20   16.39    0.91
  -1  13 -21   16.05    0.63
  -1  13  21   15.86    0.79
  -1  14   0    0.39    0.57
   1  14   0    0.37    0.56
  -1  14  -1   87.69    2.49
  -1  14   1   85.61    2.48
   1  14  -1   84.17    2.49
   1  14   1   81.92    2.46
  -1  14  -2   56.38    1.90
   1  14  -2   55.80    1.94
   1  14  -3    8.91    0.84
  -1  14  -3    8.99    0.83
   1  14   4   43.91    1.66
  -1  14   4   44.92    1.65
  -1  14  -4   45.39    1.64
   1  14  -4   43.29    1.64
   1  14  -5    4.20    0.65
   1  14   5    4.78    0.65
  -1  14   5    6.49    0.70
  -1  14  -5    5.62    0.67
  -1  14   6   11.49    0.83
  -1  14  -6   11.31    0.82
   1  14   6   12.13    0.86
   1  14  -6   11.77    0.84
  -1  14   7    2.87    0.54
  -1  14  -7    2.63    0.51
   1  14   7    1.81    0.50
  -1  14  -8   14.44    0.83
  -1  14   8   14.63    0.85
   1  14   9   12.93    0.77
  -1  14  -9   13.74    0.76
  -1  14   9   14.97    0.81
  -1  14  10   12.55    0.69
   1  14  10   13.89    0.79
  -1  14 -10   12.42    0.68
   1  14  11    1.75    0.44
  -1  14  11    2.31    0.38
  -1  14  12    6.62    0.53
   1  14  12    7.41    0.58
   1  14  13    5.04    0.51
  -1  14  13    5.65    0.48
   1  14  14    9.57    0.61
  -2   0  -1    0.24    0.31
  -2   0   1    0.09    0.29
  -2   0  -3    0.26    0.29
   2   0   4 5503.75   93.35
   2   0  -4 5519.49   93.36
   2   0   5   -0.21    0.53
   2   0  -5    0.49    0.53
  -2   0   6  531.19   10.02
   2   0  -6  550.90   10.57
   2   0   6  547.34   10.58
  -2   0   7    1.52    0.37
   2   0  -7    0.42    0.46
   2   0   7    0.14    0.47
   2   0  -7    1.68    0.30
   2   0   8    4.79    0.67
   2   0  -8    4.99    0.68
   2   0  -8    5.19    0.43
  -2   0   9    0.15    0.32
   2   0  -9    0.17    0.40
   2   0  -9    0.86    0.29
   2   0 -10 2555.69   43.87
   2   0 -10 2587.20   44.48
  -2   0  10 2614.82   44.31
   2   0  10 2590.82   44.50
   2   0 -11    1.22    0.34
  -2   0  11    0.34    0.38
   2   0 -11    0.55    0.42
   2   0 -12 2171.12   36.96
  -2   0  12 2206.64   37.45
   2   0  12 2146.14   37.29
   2   0 -12 2118.20   37.24
   2   0 -13    0.45    0.29
   2   0  13    0.47    0.37
  -2   0  13    1.46    0.50
   2   0 -13    0.38    0.34
   2   0 -14   22.66    1.08
  -2   0  14   26.46    1.38
   2   0  14   25.02    1.10
   2   0 -14   20.91    1.02
   2   0 -15    0.17    0.32
  -2   0  15    0.04    0.52
   2   0 -16    7.74    0.72
  -2   0  16    8.00    0.89
   2   0 -17    0.19    0.37
  -2   0  17    0.51    0.61
   2   0 -18  471.63    9.81
  -2   0  18  550.95   10.51
   2   0 -19    0.26    0.44
  -2   0  19    0.64    0.65
   2   0 -20   75.03    2.56
  -2   0  20   84.22    3.07
  -2   0  21   -0.23    0.63
   2   0 -21    0.36    0.33
   2   0 -22  495.17    8.92
   2   0 -22  482.20    9.17
  -2   0  22  504.88   10.91
   2   0 -23    0.02    0.28
   2   0 -23   -0.06    0.32
  -2   0 -23   -0.02    0.31
  -2   0  23    0.56    0.73
   2   0 -23    1.10    0.39
   2   0 -24   51.08    1.61
  -2   0 -24   50.70    1.62
   2   0 -24   45.44    1.42
   2   0 -24   48.17    1.61
  -2   0  24   46.98    2.62
   2   0 -25    0.30    0.36
   2   0 -25   -0.05    0.37
  -2   0 -25    0.22    0.37
  -2   0  25    0.83    0.84
  -2   0 -25    0.36    0.36
   2   0 -25    0.08    0.42
   2   0 -26  235.85    5.02
  -2   0 -26  233.77    5.03
   2   0 -26  235.80    4.81
   2   0 -26  234.76    5.07
  -2   0 -26  243.89    4.91
  -2   0  26  238.05    7.10
   2   0 -27    0.45    0.44
   2   0 -27    0.16    0.47
  -2   0 -27   -0.11    0.46
  -2   0  27   -0.29    0.93
  -2   0 -27    0.67    0.47
   2   0 -27    0.17    0.48
   2   0 -28 1143.61   20.26
   2   0 -28 1123.02   19.97
  -2   0 -28 1151.99   20.27
  -2   0 -28 1141.94   20.05
   2   0 -28 1148.05   20.32
  -2   0  28 1120.89   23.36
   2   0 -29    1.52    0.52
   2   0 -29    0.45    0.54
  -2   0 -29    0.50    0.50
   2   0 -29    0.79    0.54
  -2   0 -29    0.71    0.52
  -2   0  29    0.76    1.07
  -2   0 -30    8.92    0.85
   2   0 -30    8.46    0.74
   2   0 -30    7.62    0.83
   2   0 -30    8.75    0.84
  -2   0 -30    9.11    0.77
  -2   0 -30    8.16    1.34
  -2   0  30    9.14    1.60
  -2   0 -31    0.08    0.47
   2   0 -31    0.19    0.57
   2   0 -31    1.12    0.53
  -2   0 -31    0.67    0.79
  -2   0  31    0.48    0.92
  -2   0 -31   -0.47    0.62
   2   0 -31   -0.47    0.65
   2   0 -32   37.52    1.57
   2   0 -32   39.60    1.48
  -2   0 -32   36.87    1.57
  -2   0 -32   33.59    2.44
   2   0 -32   38.64    1.66
  -2   0 -32   39.84    1.52
  -2   0  32   37.86    2.92
   2   0 -33    0.21    0.55
  -2   0 -33    0.21    0.61
   2   0 -33    0.61    0.60
   2   0 -33    0.09    0.56
  -2   0 -33   -0.12    0.58
   2   0 -34  345.85    7.16
  -2   0 -34  346.18    7.16
   2   0 -34  363.80    7.33
  -2   0 -34  364.56    7.09
  -2   0 -35    0.64    0.58
   2   0 -35    1.05    0.64
   2   0 -36  316.26    6.56
  -2   0 -36  313.92    6.35
  -2   0 -37    0.37    0.58
   2   0 -37   -0.03    0.60
  -2   0 -38    3.30    0.60
   2   0 -38    1.96    0.64
  -2   0 -39   -0.02    0.46
   2   0 -39   -0.30    0.53
   2   0 -40   17.19    0.95
  -2   0 -40   16.99    0.89
   2   0 -41   -0.29    0.41
  -2   0 -41    0.27    0.40
   2   0 -42  107.34    2.56
  -2   0 -42  111.86    2.46
  -2   0 -43    0.28    0.29
   2   1   0 5458.54   93.00
  -2   1   0 5520.24   92.35
  -2  -1   0 5490.09   91.78
   2   1   1 9105.16  153.10
   2   1  -2  498.52    9.73
  -2   1   2  496.62    9.20
  -2  -1  -2  489.71    8.66
  -2   1  -2  498.72    9.18
   2   1  -4 5311.52   92.02
   2   1   4 5375.83   92.05
  -2   1  -4 5575.91   91.61
   2   1  -5 4378.65   76.50
   2   1   5 4433.67   76.51
   2   1  -5 4596.60   76.39
  -2   1  -5 4582.19   76.16
   2   1  -6    8.21    0.76
   2   1  -6    7.56    0.83
  -2  -1   6    7.39    0.63
   2   1   6    7.95    0.83
   2   1  -7 5281.36   89.33
  -2  -1   7 5242.70   89.08
   2   1  -7 5318.48   89.51
   2   1   7 5323.01   89.55
   2   1  -8  915.67   16.72
   2   1   8  925.24   16.92
  -2  -1   8  934.89   16.55
   2   1  -8  919.76   16.90
   2   1  -9  954.89   17.17
   2   1  -9  940.18   17.24
   2   1   9  954.71   17.27
  -2  -1   9  942.98   16.97
   2   1 -10  595.25   10.54
  -2  -1  10  611.35   10.39
   2   1 -10  600.46   10.56
   2   1 -11    4.17    0.59
  -2  -1  11    4.34    0.59
   2   1 -11    4.00    0.56
  -2  -1  12    1.36    0.46
   2   1 -12    1.96    0.46
   2   1 -12    1.50    0.49
   2  -1 -12    1.66    0.48
   2  -1  12    1.30    0.48
   2  -1  13  334.95    6.97
  -2  -1  13  346.21    7.00
   2  -1 -13  342.64    7.00
   2  -1 -13  318.08    6.14
   2   1 -13  326.46    6.87
  -2  -1  14  161.27    3.96
   2  -1 -14  150.50    3.74
   2  -1  14  148.30    3.72
   2  -1 -14  146.30    3.20
   2   1 -14  149.86    3.84
   2  -1 -15    1.40    0.40
  -2  -1  15    2.32    0.61
   2  -1 -15    1.09    0.31
   2   1 -15    1.56    0.55
  -2  -1  16   94.25    2.92
   2  -1  16   84.36    2.22
   2  -1 -16   87.55    2.26
   2   1 -16   89.87    2.83
   2   1 -17  888.95   17.14
  -2  -1  17  956.77   17.35
   2   1 -18   28.50    1.54
  -2  -1  18   26.32    1.57
   2   1 -19  294.60    6.94
  -2  -1  19  316.62    7.18
   2   1 -20  122.87    3.78
   2   1 -20  124.64    2.86
   2  -1 -20  125.47    2.86
  -2  -1  20  132.10    4.04
   2   1 -21   66.88    2.68
   2   1 -21   71.35    1.94
   2  -1 -21   70.19    1.93
  -2  -1  21   73.33    2.97
   2   1 -22   42.07    1.29
   2  -1 -22   39.64    1.24
   2   1 -22   38.45    2.00
   2   1 -22   42.15    1.42
   2  -1 -22   42.22    1.42
  -2  -1  22   39.81    2.25
  -2   1 -23   62.36    1.79
   2  -1 -23   57.64    1.71
   2   1 -23   60.49    1.76
  -2  -1 -23   56.46    1.70
   2   1 -23   55.86    1.59
   2  -1 -23   51.25    1.52
   2   1 -23   53.08    1.71
   2  -1 -23   57.87    1.76
  -2  -1  23   54.93    2.76
   2  -1 -24   91.10    2.27
  -2  -1 -24   95.47    2.47
   2  -1 -24   95.65    2.46
   2   1 -24   94.56    2.33
  -2   1 -24   96.86    2.51
   2   1 -24   96.23    2.49
   2  -1 -24   97.19    2.53
  -2  -1  24  100.34    3.93
  -2   1 -25   21.95    1.07
   2   1 -25   21.78    0.98
   2   1 -25   21.59    1.05
  -2  -1 -25   21.79    1.05
   2  -1 -25   20.33    0.92
   2  -1 -25   20.89    1.03
  -2  -1 -25   23.20    1.00
   2  -1 -25   20.77    1.07
  -2  -1  25   19.78    1.85
  -2   1 -26  361.25    7.02
  -2  -1 -26  352.37    6.96
   2  -1 -26  350.36    6.94
   2  -1 -26  337.65    6.68
   2   1 -26  352.89    6.77
   2   1 -26  354.05    6.99
   2  -1 -26  334.70    7.00
  -2  -1 -26  363.98    6.84
  -2  -1  26  349.96    9.27
  -2  -1 -27   10.11    0.81
   2   1 -27    9.09    0.74
   2   1 -27    9.45    0.81
  -2   1 -27    8.03    0.78
   2  -1 -27    9.39    0.78
   2  -1 -27    8.74    0.69
  -2  -1  27    8.41    1.47
  -2  -1 -27   10.00    0.75
   2  -1 -27   10.13    0.84
  -2   1 -27    9.91    1.50
   2  -1 -28   68.80    2.12
  -2   1 -28   69.15    2.16
   2   1 -28   65.54    1.97
   2  -1 -28   67.47    1.92
   2   1 -28   66.52    2.12
  -2  -1 -28   64.57    2.08
  -2   1 -28   64.75    3.45
  -2  -1 -28   70.28    2.01
   2  -1 -28   67.46    2.15
  -2  -1  28   64.59    3.58
   2  -1 -29  352.65    7.08
   2  -1 -29  344.09    6.80
   2   1 -29  349.97    6.90
  -2  -1 -29  352.73    7.08
  -2   1 -29  353.94    7.12
   2   1 -29  350.28    7.11
  -2   1 -29  342.10    9.43
  -2  -1 -29  361.45    6.95
   2  -1 -29  351.87    7.17
  -2   1  29  324.80    9.59
  -2  -1  29  345.41    9.80
   2   1 -30    4.73    0.68
   2  -1 -30    4.63    0.73
  -2  -1 -30    4.03    0.70
   2  -1 -30    4.97    0.65
   2   1 -30    3.37    0.67
  -2   1 -30    3.52    0.67
  -2   1  30    4.29    1.30
  -2  -1  30    6.28    1.49
   2  -1 -30    5.07    0.75
  -2  -1 -30    4.46    0.64
  -2   1 -30    3.21    1.15
  -2   1  31  461.03   12.45
  -2  -1  31  479.89   12.65
  -2  -1 -31  493.19    9.48
   2   1 -31  490.99    9.29
  -2   1 -31  489.76    9.50
   2   1 -31  476.39    9.46
   2  -1 -31  485.62    9.17
   2  -1 -31  489.31    9.47
   2  -1 -31  496.39    9.58
  -2  -1 -31  514.03    9.34
  -2   1 -31  456.35   11.84
  -2  -1  32    0.25    0.91
  -2   1  32    2.94    1.13
   2  -1 -32    1.19    0.55
  -2   1 -32    0.99    0.83
  -2  -1 -32    1.15    0.56
   2  -1 -32    0.58    0.63
   2  -1 -32    0.70    0.58
  -2  -1 -32    0.96    0.61
   2  -1 -33   13.59    1.01
  -2  -1 -33   11.86    0.92
   2  -1 -33   11.67    0.85
   2  -1 -33   13.39    0.99
   2  -1 -34   59.06    2.06
  -2  -1 -34   57.76    1.89
   2  -1 -34   55.40    1.95
  -2  -1 -34   58.00    1.98
   2  -1 -34   59.85    1.83
  -2  -1 -35   42.92    1.60
   2  -1 -35   45.07    1.73
  -2  -1 -35   39.82    1.60
   2  -1 -35   40.01    1.59
  -2  -1 -36   36.69    1.45
   2  -1 -36   38.66    1.60
  -2  -1 -36   34.56    1.45
   2  -1 -36   35.50    1.45
  -2  -1 -37   74.56    2.17
   2  -1 -37   74.34    2.28
  -2  -1 -38  106.18    2.69
   2  -1 -38  104.02    2.79
  -2  -1 -39   10.29    0.75
   2  -1 -39   11.23    0.84
   2  -1 -40    0.56    0.48
  -2  -1 -40    0.55    0.42
  -2  -1 -41   41.58    1.31
   2  -1 -41   39.86    1.39
   2  -1 -42   55.66    1.49
  -2  -1 -42   60.20    1.42
  -2  -1 -43   67.31    1.32
  -2   1 -43   73.41    1.34
  -2   2   0  107.61    2.86
  -2   2   2    4.52    0.33
  -2   2  -2    4.46    0.67
   2   2  -4 2337.46   40.61
  -2   2   4 2303.26   38.89
  -2   2  -4 2329.46   39.87
   2   2  -5  293.84    6.69
  -2   2   5  289.47    5.81
  -2   2  -5  300.73    6.25
   2   2  -6    1.39    0.60
  -2   2   6    1.31    0.38
  -2  -2   6    0.92    0.34
  -2   2  -6    1.25    0.55
   2   2  -7  913.05   17.45
  -2  -2   7  946.32   16.64
  -2   2   7  929.64   16.59
   2   2  -8 1615.24   29.26
  -2   2   8 1650.01   28.38
  -2  -2   8 1637.18   28.42
   2   2  -9  380.65    8.30
  -2  -2   9  387.35    7.59
  -2   2   9  387.10    7.57
   2   2 -10  879.13   16.51
  -2  -2  10  864.99   15.74
  -2   2  10  865.17   15.70
   2   2 -11  128.39    3.84
  -2  -2  11  134.68    3.38
  -2   2  11  135.61    3.36
   2   2 -12    9.59    0.99
  -2   2  12    8.32    0.78
  -2  -2  12    9.76    0.82
   2   2 -13    0.79    0.55
   2   2 -13    2.09    0.66
  -2  -2  13    0.36    0.44
  -2   2  13    1.70    0.51
   2   2 -14   19.71    1.33
   2   2 -14   17.97    1.37
  -2  -2  14   19.19    1.19
  -2   2  14   20.36    1.19
   2   2 -15  652.59   13.23
   2   2 -15  664.64   13.73
  -2   2  15  691.05   12.95
  -2  -2  15  688.49   12.99
   2   2 -16   42.31    2.04
   2   2 -16   42.94    2.23
  -2  -2  16   44.87    1.91
  -2   2  16   47.11    1.94
   2  -2  16   42.79    1.73
  -2   2  17  319.12    7.13
  -2  -2  17  331.62    7.21
   2   2 -17  323.85    7.87
   2   2 -17  307.42    7.34
  -2  -2  18   76.69    2.76
  -2   2  18   75.00    2.72
   2   2 -18   74.35    3.14
   2   2 -18   70.66    2.83
  -2   2  19  193.25    5.11
  -2  -2  19  198.35    5.16
   2   2 -19  189.44    5.61
   2   2 -19  179.14    5.16
  -2  -2  20  189.71    5.19
  -2   2  20  190.23    5.18
   2   2 -20  184.09    5.63
   2   2 -20  187.75    3.90
   2  -2 -20  181.84    3.89
   2   2 -20  181.56    5.24
   2   2 -21    1.87    0.36
  -2   2  21    2.67    0.77
  -2  -2  21    1.69    0.74
   2   2 -21    2.49    0.70
   2  -2 -21    2.84    0.42
   2   2 -21    2.38    0.70
   2   2 -21    3.07    0.43
   2   2 -22   29.57    1.16
  -2   2 -22   30.48    1.17
   2  -2 -22   27.69    0.99
   2   2 -22   27.11    2.02
   2  -2 -22   30.94    1.19
   2   2 -22   28.21    1.14
   2   2 -22   28.13    1.86
  -2   2  22   29.79    1.96
  -2  -2  22   26.13    1.87
   2  -2 -23   78.28    1.97
  -2   2 -23   78.18    2.17
   2   2 -23   75.89    2.14
   2   2 -23   75.12    3.45
   2   2 -23   80.22    2.17
   2  -2 -23   80.31    2.18
   2   2 -23   69.64    3.11
  -2   2  23   77.18    3.33
  -2  -2  23   79.85    3.39
   2  -2 -24   14.92    0.75
   2   2 -24   14.14    0.86
  -2   2 -24   13.29    0.84
   2   2 -24   14.88    1.56
  -2  -2 -24   15.35    0.80
  -2   2 -24   12.91    1.61
  -2   2 -24   17.48    0.84
   2   2 -24   14.79    0.87
   2  -2 -24   18.38    0.96
  -2   2  24   16.63    1.63
  -2  -2  24   17.19    1.65
   2   2 -25  363.64    7.24
  -2   2 -25  367.44    7.26
   2  -2 -25  352.37    6.91
  -2  -2 -25  372.43    7.04
  -2   2 -25  358.30    9.58
   2   2 -25  382.31    7.28
   2  -2 -25  369.48    7.25
  -2   2 -25  378.30    7.05
  -2   2  25  370.37    9.41
  -2  -2  25  371.91    9.45
   2  -2 -26  399.88    7.85
  -2   2 -26  416.69   10.72
  -2   2 -26  436.44    8.01
  -2  -2 -26  436.28    8.02
   2   2 -26  424.55    8.20
   2  -2 -26  424.31    8.24
  -2  -2  26  406.21   10.49
  -2   2  26  415.55   10.54
  -2   2 -27    1.80    1.07
   2  -2 -27    1.59    0.44
   2   2 -27    1.33    0.53
   2  -2 -27    1.98    0.53
  -2  -2 -27    1.05    0.50
   2  -2 -27    2.59    0.59
  -2   2 -27    1.84    0.49
   2   2 -27    1.30    0.53
  -2  -2 -27    2.66    0.51
  -2   2  27    1.17    1.00
  -2  -2  27    1.37    1.00
  -2   2 -28    1.03    0.96
   2   2 -28    1.42    0.58
   2  -2 -28    1.15    0.43
   2  -2 -28    1.16    0.53
  -2  -2 -28    1.06    0.54
  -2   2 -28    1.44    0.50
  -2  -2 -28    1.41    0.49
   2   2 -28    1.32    0.55
   2  -2 -28    1.05    0.53
  -2   2  28    1.46    1.04
  -2  -2  28    2.10    1.16
  -2   2  29    9.75    1.57
  -2  -2  29    9.04    1.62
   2   2 -29    9.16    0.84
   2  -2 -29    8.87    0.85
  -2   2 -29    9.40    0.77
  -2  -2 -29    8.86    0.74
  -2   2 -29    8.84    1.53
   2  -2 -29    8.92    0.71
  -2  -2 -29    8.80    0.83
   2  -2 -29    8.10    0.81
   2   2 -29    8.30    0.79
  -2   2  30    6.65    1.45
  -2  -2  30    5.54    1.44
   2  -2 -30    6.86    0.80
   2  -2 -30    7.73    0.70
  -2  -2 -30    7.52    0.81
   2   2 -30    7.72    0.81
  -2   2 -30    7.65    0.74
  -2  -2 -30    8.09    0.75
   2  -2 -30    8.83    0.86
  -2   2 -30    6.39    1.36
   2  -2 -31  388.48    7.85
  -2  -2 -31  398.24    7.88
   2  -2 -31  388.43    7.54
   2   2 -31  409.51    7.99
   2  -2 -31  410.23    8.02
  -2   2 -31  359.98   10.21
  -2   2 -31  395.98    7.70
  -2  -2 -31  405.62    7.72
  -2   2  31  379.18   10.75
  -2  -2  31  367.87   10.72
  -2   2 -32    4.80    0.64
   2  -2 -32    3.74    0.58
  -2  -2  32    2.90    1.14
  -2   2  32    1.20    1.03
   2   2 -32    1.73    0.60
   2  -2 -32    2.59    0.65
  -2  -2 -32    2.72    0.59
  -2  -2 -32    2.11    0.65
   2  -2 -32    2.16    0.64
  -2   2 -33   60.95    1.93
  -2  -2 -33   61.74    1.94
   2  -2 -33   60.30    2.06
   2   2 -33   61.21    2.05
   2  -2 -33   59.74    1.81
   2  -2 -33   59.03    2.00
  -2  -2 -33   59.29    2.00
  -2   2 -34   30.07    1.29
  -2  -2 -34   28.38    1.25
   2   2 -34   29.16    1.37
   2  -2 -34   27.88    1.38
   2  -2 -34   28.72    1.19
   2  -2 -34   25.90    1.28
  -2  -2 -34   27.02    1.30
  -2   2 -35    9.65    0.79
  -2  -2 -35   10.16    0.81
   2   2 -35    8.99    0.84
   2  -2 -35   10.12    0.90
   2  -2 -35    9.53    0.73
  -2  -2 -35   10.60    0.86
   2  -2 -35    9.61    0.85
  -2   2 -36   15.96    0.93
  -2  -2 -36   17.01    0.98
   2   2 -36   16.12    1.03
   2  -2 -36   15.84    1.05
   2  -2 -36   14.62    0.95
  -2  -2 -36   16.56    1.01
  -2   2 -37    1.36    0.50
   2  -2 -37    2.30    0.58
   2   2 -37    2.08    0.56
  -2  -2 -37    2.15    0.51
  -2  -2 -37    1.49    0.50
   2  -2 -37    1.94    0.54
  -2   2 -38   53.60    1.67
  -2  -2 -38   51.40    1.66
   2  -2 -38   53.80    1.80
   2   2 -38   52.04    1.73
   2  -2 -38   48.82    1.62
  -2   2 -39    0.25    0.42
   2   2 -39    1.58    0.52
  -2  -2 -39    0.32    0.40
   2  -2 -39    1.50    0.53
   2  -2 -40    3.77    0.56
   2   2 -40    3.91    0.54
  -2   2 -40    4.72    0.53
  -2  -2 -40    4.58    0.54
   2  -2 -41    2.84    0.49
   2   2 -41    3.54    0.52
  -2  -2 -41    2.89    0.44
  -2   2 -41    3.17    0.45
  -2   2 -42    0.66    0.29
   2   2 -42    0.23    0.28
  -2  -2 -42   -0.05    0.27
  -2   2 -42    0.31    0.28
   2   2 -43    0.30    0.21
  -2   2 -43    0.06    0.19
  -2  -2 -43    0.55    0.23
  -2   2 -43    0.65    0.23
  -2   3   0  436.52    7.83
  -2   3   0  389.39    8.31
  -2   3   1  664.17   11.71
  -2   3  -1  672.72   11.95
  -2   3  -2  850.52   15.76
  -2   3   2  835.84   15.36
  -2   3  -2  859.78   15.32
  -2   3   2  867.91   14.89
  -2   3  -3  511.50    9.99
  -2   3  -3  506.89    9.56
   2   3  -3  512.21   11.02
  -2   3   3  497.49    9.51
  -2  -3   4 1920.69   33.24
  -2   3   4 1977.56   33.23
  -2   3   4 1919.69   33.40
   2   3  -4 1922.86   35.06
  -2   3  -4 1955.18   34.01
  -2   3   5  259.26    5.20
  -2  -3   5  260.53    5.24
   2   3  -5  265.08    6.65
  -2   3  -5  252.82    5.85
  -2   3   6    0.17    0.26
  -2  -3   6    0.37    0.27
   2   3  -6    0.40    0.67
  -2   3  -6    0.15    0.51
  -2   3   7  318.49    6.36
  -2  -3   7  328.41    6.40
   2   3  -7  320.79    7.74
  -2  -3   8  284.91    5.73
  -2   3   8  275.78    5.68
   2   3  -8  281.57    7.04
  -2   3   9   99.82    2.64
  -2  -3   9  103.56    2.69
   2   3  -9  103.36    3.63
  -2   3  10 1210.30   21.29
  -2  -3  10 1205.57   21.32
   2   3 -10 1189.69   22.81
  -2   3  11  243.12    5.31
  -2  -3  11  249.26    5.35
   2   3 -11  249.38    6.56
  -2  -3  12   75.57    2.34
  -2   3  12   74.74    2.31
   2   3 -12   73.55    3.13
  -2  -3  13 1114.82   19.92
  -2   3  13 1095.06   19.85
   2   3 -13 1096.47   21.35
  -2  -3  14 1932.93   33.66
  -2   3  14 1941.43   33.61
   2   3 -14 1860.23   35.08
  -2   3  15  281.71    6.30
  -2  -3  15  291.24    6.39
   2   3 -15  281.83    7.47
  -2   3  16   42.06    1.85
  -2  -3  16   38.47    1.78
   2   3 -16   35.78    2.26
  -2   3  17  379.00    8.21
  -2  -3  17  382.39    8.25
   2   3 -17  377.58    9.37
  -2   3  18    4.57    0.78
   2   3 -18    3.54    0.95
  -2  -3  18    5.30    0.81
  -2   3 -19   11.23    1.38
   2   3 -19    9.00    1.30
  -2   3  19    9.42    1.03
  -2  -3  19    9.21    1.03
   2   3 -20  147.44    5.23
  -2   3 -20  151.81    5.08
   2   3 -20  149.19    3.24
   2  -3 -20  140.21    3.21
   2   3 -20  144.64    3.32
  -2   3  20  145.87    4.44
  -2  -3  20  144.65    4.46
  -2   3  21  110.25    3.85
  -2  -3  21  108.69    3.83
   2   3 -21  104.73    2.66
   2   3 -21  103.08    4.32
   2   3 -21  109.31    2.60
   2  -3 -21  106.97    2.61
  -2   3 -21  108.50    4.29
   2  -3 -21  103.09    2.40
   2   3 -21  105.98    2.52
   2   3 -22    2.99    0.46
   2   3 -22    2.29    0.45
   2  -3 -22    1.68    0.34
  -2  -3 -22    2.05    0.38
   2  -3 -22    1.56    0.43
   2   3 -22    1.54    0.41
  -2   3  22    2.15    0.87
  -2  -3  22    3.59    0.92
  -2   3 -22    2.45    1.02
   2   3 -22    3.64    1.01
  -2   3  23   69.66    3.20
  -2  -3  23   74.51    3.29
   2   3 -23   68.51    2.05
   2   3 -23   67.25    3.53
  -2   3 -23   72.75    1.89
  -2   3 -23   70.34    3.54
  -2  -3 -23   72.78    1.90
   2   3 -23   70.03    2.03
   2  -3 -23   68.48    2.01
   2   3 -23   68.80    1.96
   2  -3 -23   68.85    1.82
   2   3 -24    1.13    0.43
   2   3 -24    0.52    0.44
   2  -3 -24    0.85    0.36
  -2  -3 -24    0.88    0.36
  -2   3 -24    0.93    0.37
   2  -3 -24    1.37    0.45
   2   3 -24    0.75    0.42
  -2   3  24    1.05    0.86
  -2  -3  24    1.46    0.90
  -2   3 -24    2.49    1.08
   2   3 -24    1.23    0.78
   2   3 -25  161.49    3.80
  -2   3  25  160.57    5.53
  -2  -3  25  171.12    5.69
   2   3 -25  155.79    5.93
  -2   3 -25  171.84    3.65
  -2  -3 -25  172.90    3.68
  -2   3 -25  167.91    5.96
   2   3 -25  170.62    3.83
   2  -3 -25  167.74    3.86
   2   3 -25  165.70    3.74
   2  -3 -25  162.05    3.55
  -2  -3  26  235.86    7.30
  -2   3  26  255.90    7.48
   2   3 -26  232.09    7.61
   2  -3 -26  244.68    5.25
  -2   3 -26  255.21    5.04
  -2  -3 -26  252.32    5.06
   2   3 -26  252.35    5.26
  -2   3 -26  245.59    7.63
   2  -3 -26  233.54    4.90
  -2   3  27   54.37    3.20
  -2  -3  27   49.51    3.10
  -2   3 -27   50.01    1.62
   2   3 -27   52.18    1.78
   2  -3 -27   52.36    1.81
  -2   3 -27   45.15    3.05
  -2  -3 -27   52.25    1.65
   2  -3 -27   47.02    1.52
  -2   3  28  339.30    9.65
  -2  -3  28  346.99    9.70
  -2   3 -28  328.24    9.57
  -2  -3 -28  352.61    6.86
   2   3 -28  359.26    7.09
   2  -3 -28  355.29    7.11
  -2   3 -28  350.73    6.83
   2  -3 -28  340.20    6.69
  -2   3  29  367.57   10.31
  -2  -3  29  367.01   10.26
  -2   3 -29  355.06   10.15
   2  -3 -29  385.69    7.65
   2   3 -29  383.37    7.60
  -2   3 -29  382.75    7.35
  -2  -3 -29  385.14    7.38
  -2  -3 -29  381.75    7.56
   2  -3 -29  380.66    7.57
   2  -3 -29  366.49    7.21
  -2   3  30  584.76   14.46
  -2  -3  30  556.21   14.29
   2  -3 -30  592.63   11.32
   2  -3 -30  587.02   10.95
  -2  -3 -30  606.07   11.34
   2   3 -30  613.96   11.39
   2  -3 -30  616.32   11.42
  -2   3 -30  616.21   11.12
  -2  -3 -30  616.11   11.16
  -2   3 -30  565.80   14.17
   2  -3 -31    4.66    0.72
  -2  -3 -31    5.06    0.72
   2  -3 -31    4.19    0.58
  -2  -3  31    5.69    1.29
  -2   3  31    4.51    1.24
  -2   3 -31    4.88    0.63
  -2  -3 -31    5.32    0.65
   2   3 -31    5.23    0.72
   2  -3 -31    4.25    0.69
  -2   3 -32  107.72    2.76
  -2  -3 -32  106.87    2.77
   2  -3 -32  113.81    3.01
   2   3 -32  109.11    2.95
   2  -3 -32  104.94    2.88
   2  -3 -32  105.17    2.60
  -2  -3 -32  106.28    2.88
  -2   3 -33   10.68    0.81
  -2  -3 -33   11.26    0.81
   2   3 -33   11.42    0.89
   2  -3 -33   10.31    0.89
   2  -3 -33   10.13    0.72
  -2  -3 -33   10.58    0.88
   2  -3 -33    9.78    0.88
  -2  -3 -34   37.89    1.44
  -2   3 -34   35.91    1.40
   2   3 -34   37.76    1.52
   2  -3 -34   37.66    1.54
   2  -3 -34   35.68    1.28
  -2  -3 -34   35.67    1.47
   2  -3 -34   35.35    1.46
  -2   3 -35   98.82    2.55
  -2  -3 -35   96.48    2.54
   2  -3 -35   97.26    2.69
   2   3 -35   97.68    2.66
   2  -3 -35   94.49    2.33
   2  -3 -35   90.28    2.55
  -2  -3 -35   92.18    2.56
   2  -3 -36    0.91    0.53
  -2   3 -36    1.75    0.49
   2   3 -36    0.53    0.48
  -2  -3 -36    1.65    0.52
  -2  -3 -36    0.84    0.53
   2  -3 -36    0.93    0.54
  -2   3 -37    9.52    0.73
  -2  -3 -37    8.59    0.71
   2  -3 -37   10.33    0.82
   2   3 -37   11.35    0.83
  -2  -3 -37    9.32    0.75
   2  -3 -37    9.41    0.77
  -2   3 -38    0.46    0.41
  -2  -3 -38    0.82    0.42
   2  -3 -38    0.50    0.48
   2   3 -38    0.99    0.45
  -2  -3 -38    0.08    0.43
   2  -3 -38    1.02    0.44
  -2   3 -39   11.01    0.68
  -2  -3 -39    9.42    0.66
   2  -3 -39   10.46    0.69
   2   3 -39   11.94    0.77
   2  -3 -39   10.07    0.75
   2   3 -40   42.71    1.39
   2  -3 -40   43.60    1.43
  -2   3 -40   44.39    1.31
  -2  -3 -40   42.25    1.31
  -2   3 -40   46.86    1.40
   2   3 -40   48.52    1.43
  -2   3 -41   25.03    0.86
  -2  -3 -41   21.89    0.83
  -2   3 -41   24.27    0.89
   2   3 -41   23.46    0.89
  -2  -3 -42    0.99    0.23
   2   3 -42    1.05    0.28
  -2   3 -42    0.65    0.26
  -2   4   0 1052.23   19.46
  -2   4   0 1055.01   18.72
  -2   4   1  387.41    8.23
  -2   4  -1  389.25    7.70
  -2   4   1  395.20    7.57
  -2   4   2    3.79    0.38
  -2   4  -2    4.46    0.58
  -2   4   2    5.14    0.72
  -2   4   3  431.45    7.90
  -2  -4   3  439.21    7.97
  -2   4   3  427.00    8.83
  -2   4  -3  446.38    8.58
  -2  -4   4  979.98   17.04
  -2   4   4  976.23   16.98
  -2   4   4  979.91   18.01
  -2   4  -4  993.08   17.76
  -2   4   5  442.20    8.19
  -2  -4   5  443.66    8.24
   2   4  -5  426.52   10.45
  -2   4  -5  443.56    8.95
  -2   4   5  452.10    9.27
  -2  -4   6  477.96    8.46
  -2   4   6  472.87    8.40
  -2   4   6  471.54    9.52
   2   4  -6  459.82   10.68
  -2   4  -6  484.81    9.29
  -2   4   7   69.71    1.98
  -2  -4   7   70.74    2.02
   2   4   7   80.28    1.72
  -2   4  -7   74.96    2.62
   2   4  -7   74.06    3.39
  -2   4   8 1382.60   24.03
  -2  -4   8 1363.24   24.06
  -2   4  -8 1421.12   25.13
   2   4  -8 1375.68   26.47
  -2  -4   9 1652.16   28.97
  -2   4   9 1667.01   28.92
  -2   4  -9 1721.47   30.04
   2   4  -9 1654.36   31.34
  -2  -4  10  305.33    6.19
  -2   4  10  295.68    6.12
  -2   4 -10  306.47    7.10
   2   4 -10  300.41    8.07
  -2   4  11  701.65   13.15
  -2  -4  11  715.89   13.24
   2   4 -11  696.13   15.36
  -2  -4  12  348.75    7.21
   2   4 -12  345.47    9.10
  -2   4 -12  363.67    8.28
  -2   4  12  355.57    7.18
  -2  -4  13   63.42    2.15
  -2   4  13   62.66    2.12
   2   4 -13   64.10    3.27
  -2   4  14  806.17   14.92
  -2  -4  14  806.19   14.98
   2   4 -14  771.81   17.12
  -2  -4  15   11.93    1.00
  -2   4  15   11.10    0.94
   2   4 -15   10.96    1.51
  -2   4  16  256.13    5.99
  -2  -4  16  257.01    6.03
   2   4 -16  258.12    7.71
   2   4 -17   81.16    2.23
   2   4 -17   87.78    4.07
  -2  -4  17   88.36    2.99
  -2   4  17   90.40    2.99
  -2   4 -18   14.06    1.54
   2   4 -18   11.94    0.78
   2   4 -18   12.62    1.63
  -2   4  18   13.24    1.19
  -2  -4  18   12.81    1.18
  -2   4 -19   97.93    4.00
   2   4 -19   90.54    2.22
   2  -4 -19   86.85    2.21
   2   4 -19   84.54    2.37
   2   4 -19   87.75    4.22
  -2   4  19   93.93    3.30
  -2  -4  19   93.09    3.30
  -2   4  20  335.96    8.03
  -2  -4  20  350.53    8.10
  -2   4 -20  340.81    6.25
  -2  -4 -20  330.95    6.26
  -2   4 -20  347.17    8.98
   2   4 -20  331.51    6.42
   2  -4 -20  335.32    6.45
   2   4 -20  329.16    6.63
   2   4 -20  333.62    9.50
   2  -4 -20  325.66    6.24
  -2   4  21  326.45    7.95
  -2  -4  21  333.14    8.02
  -2  -4 -21  319.08    6.05
  -2   4 -21  324.79    6.04
  -2   4 -21  325.63    8.75
   2   4 -21  316.66    6.23
   2  -4 -21  320.87    6.24
   2   4 -21  318.38    6.43
   2   4 -21  313.41    9.32
   2  -4 -21  303.78    6.00
  -2  -4  22   35.38    2.20
  -2   4  22   32.49    2.09
  -2  -4 -22   31.66    1.10
  -2   4 -22   30.96    1.09
  -2   4 -22   35.19    2.52
   2   4 -22   31.70    1.22
   2  -4 -22   30.69    1.22
   2   4 -22   29.51    1.31
   2   4 -22   30.61    2.61
   2  -4 -22   29.72    1.07
  -2   4  23   41.19    2.47
  -2  -4  23   48.81    2.68
  -2   4 -23   41.71    2.81
  -2   4 -23   41.94    1.32
  -2  -4 -23   42.22    1.33
   2   4 -23   41.79    1.46
   2  -4 -23   38.61    1.43
   2   4 -23   38.53    1.53
   2   4 -23   41.67    3.04
   2  -4 -23   40.21    1.29
  -2   4  24  188.54    5.94
  -2  -4  24  176.78    5.82
   2  -4 -24  186.04    4.13
  -2   4 -24  192.59    3.92
  -2   4 -24  171.91    6.25
  -2  -4 -24  186.49    3.90
   2   4 -24  190.17    4.12
   2   4 -24  181.83    4.23
   2   4 -24  186.11    6.86
   2  -4 -24  176.62    3.82
  -2  -4  25  269.72    7.69
  -2   4  25  265.13    7.64
   2  -4 -25  267.57    5.53
  -2   4 -25  259.81    8.04
  -2   4 -25  268.92    5.28
  -2  -4 -25  267.75    5.30
   2   4 -25  260.87    5.46
   2   4 -25  265.93    5.61
   2   4 -25  247.81    8.43
   2  -4 -25  254.45    5.18
  -2   4  26   58.11    3.26
  -2  -4  26   59.92    3.34
   2  -4 -26   59.59    1.94
  -2   4 -26   60.43    3.56
  -2   4 -26   61.17    1.77
  -2  -4 -26   59.02    1.77
   2   4 -26   61.52    1.93
   2   4 -26   60.82    2.00
   2   4 -26   55.36    3.65
   2  -4 -26   60.04    1.71
  -2   4  27  160.49    5.80
  -2  -4  27  157.46    5.78
   2   4 -27  159.65    3.83
   2   4 -27  168.77    3.80
  -2   4 -27  160.35    6.10
  -2   4 -27  161.10    3.56
  -2  -4 -27  164.46    3.60
   2  -4 -27  162.41    3.82
   2   4 -27  157.34    6.37
   2  -4 -27  149.51    3.44
   2  -4 -28    0.82    0.44
  -2   4 -28    0.76    0.45
  -2  -4 -28    0.82    0.45
   2   4 -28    0.94    0.54
   2  -4 -28    1.52    0.55
  -2   4  28    2.10    1.08
  -2  -4  28    0.11    0.93
   2   4 -28    0.45    0.49
  -2   4 -29   13.54    0.81
  -2  -4 -29   11.72    0.79
  -2   4 -29   10.81    1.65
   2   4 -29   12.02    0.89
   2  -4 -29   12.34    0.91
  -2   4  29    9.58    1.52
  -2  -4  29    9.68    1.57
   2   4 -29   11.66    0.83
   2  -4 -29   11.94    0.74
   2   4 -30   16.71    1.00
   2  -4 -30   16.57    1.04
  -2   4 -30   15.05    0.87
  -2  -4 -30   15.78    0.90
   2  -4 -30   16.04    0.84
  -2   4  30   15.84    1.87
  -2  -4  30   14.74    1.84
   2  -4 -31   27.25    1.31
   2   4 -31   29.10    1.32
  -2   4 -31   26.74    1.16
  -2  -4 -31   28.98    1.20
   2  -4 -31   26.00    1.27
   2  -4 -31   25.17    1.05
  -2  -4 -31   26.12    1.28
   2   4 -32    2.26    0.53
  -2  -4 -32    2.59    0.53
  -2   4 -32    2.14    0.51
   2  -4 -32    2.78    0.58
   2  -4 -32    2.36    0.46
   2  -4 -32    2.66    0.65
  -2  -4 -32    2.42    0.63
   2  -4 -33  143.87    3.56
   2   4 -33  143.54    3.50
  -2   4 -33  144.50    3.35
  -2  -4 -33  148.68    3.37
   2  -4 -33  141.27    3.47
  -2  -4 -33  144.62    3.49
   2  -4 -33  139.59    3.14
   2  -4 -34    5.42    0.67
   2   4 -34    5.62    0.67
  -2   4 -34    4.88    0.59
  -2  -4 -34    4.76    0.59
  -2  -4 -34    5.82    0.73
   2  -4 -34    4.04    0.67
   2  -4 -34    4.92    0.52
  -2   4 -35    1.57    0.45
  -2  -4 -35    1.37    0.44
   2  -4 -35    1.59    0.51
   2   4 -35    1.45    0.50
   2  -4 -35    1.80    0.40
  -2  -4 -35    1.45    0.52
   2  -4 -35    1.77    0.55
   2  -4 -36    4.13    0.63
   2   4 -36    4.79    0.62
  -2  -4 -36    5.11    0.57
  -2   4 -36    4.73    0.56
  -2  -4 -36    5.20    0.63
   2  -4 -36    5.13    0.63
   2   4 -37   15.86    0.93
  -2   4 -37   14.11    0.88
   2  -4 -37   11.58    0.83
   2   4 -37   13.11    0.83
  -2   4 -37   13.47    0.74
  -2  -4 -37   13.56    0.75
  -2  -4 -37   15.94    0.87
   2  -4 -37   13.79    0.82
  -2   4 -38    5.79    0.61
   2   4 -38    6.75    0.64
   2  -4 -38    4.73    0.57
   2   4 -38    5.44    0.55
  -2   4 -38    6.80    0.52
  -2  -4 -38    6.10    0.50
   2  -4 -38    6.05    0.59
  -2  -4 -38    6.08    0.58
  -2  -4 -39    0.01    0.26
  -2   4 -39    0.30    0.27
  -2   4 -39    0.26    0.39
   2   4 -39    0.28    0.40
  -2  -4 -39    0.16    0.36
   2  -4 -39    0.06    0.35
   2   4 -40   27.31    0.98
  -2   4 -40   27.96    0.98
  -2   4 -41   18.02    0.72
   2   4 -41   18.38    0.74
   2   4  42    0.79    0.26
  -2   5   0    3.96    0.31
  -2  -5   0    5.24    0.38
  -2   5   0    5.99    0.96
  -2   5   0    4.25    0.78
  -2  -5   1   13.61    0.60
  -2   5   1   12.78    0.54
  -2   5  -1   15.56    1.36
  -2   5   1   16.13    1.37
  -2   5  -1   14.22    1.01
  -2   5  -1   14.37    1.25
  -2  -5   2  557.14    9.50
  -2   5  -2  581.33   11.60
  -2   5   2  565.67   11.44
  -2   5  -2  581.05   10.70
  -2   5   2  558.57   11.09
  -2   5  -2  570.00   11.19
  -2  -5   3  133.19    2.75
  -2   5   3  121.55    2.64
  -2   5   3  124.42    4.07
  -2   5  -3  141.95    4.36
  -2   5  -3  134.83    3.70
  -2   5   3  133.49    3.96
  -2   5  -3  134.56    4.02
  -2   5   4  932.48   16.77
  -2  -5   4  984.81   16.88
  -2   5   4  954.92   18.72
  -2   5   4 1019.27   18.60
  -2   5  -4 1002.86   18.65
  -2   5  -4 1036.40   18.26
  -2  -5   5 1282.69   21.67
  -2   5   5 1294.09   23.34
  -2   5  -5 1280.11   23.41
  -2   5  -5 1304.51   23.03
  -2   5   6  294.75    5.69
  -2  -5   6  303.22    5.78
  -2   5  -6  297.83    6.91
  -2   5  -6  310.16    7.25
  -2   5   6  300.02    7.14
  -2   5   7  512.47    9.59
  -2  -5   7  541.61    9.71
   2   5  -7  525.15   12.81
  -2   5  -7  545.62   11.04
  -2   5   7  538.66   11.20
  -2   5   8  773.29   14.03
  -2   5   8  817.32   15.73
  -2  -5   8  786.91   14.12
  -2   5  -8  825.92   15.60
   2   5  -8  784.03   17.36
  -2  -5   9 1859.87   31.76
  -2   5   9 1813.94   31.67
  -2   5   9 1978.98   33.54
  -2   5  -9 1943.34   33.38
   2   5  -9 1862.02   35.34
   2   5   9 1793.56   31.34
   2   5  10  156.71    3.45
  -2   5  10  174.14    4.97
  -2   5  10  158.57    3.66
  -2  -5  10  160.66    3.71
  -2   5 -10  166.11    4.83
   2   5 -10  159.86    5.87
  -2   5  11  208.48    5.70
   2   5 -11  194.39    6.69
  -2   5 -11  206.69    5.66
  -2  -5  11  195.63    4.46
  -2   5  11  195.19    4.42
   2   5 -12  201.63    6.81
  -2   5  12  190.87    4.45
  -2  -5  12  195.44    4.53
  -2   5 -12  202.64    5.69
  -2  -5  13    0.69    0.42
  -2   5  13    0.53    0.38
  -2   5 -13    1.38    0.77
   2   5 -13    0.65    0.96
   2   5 -14  216.30    4.68
   2   5 -14  222.64    7.46
  -2   5  14  234.02    5.31
  -2  -5  14  231.18    5.33
  -2   5 -14  239.49    6.53
  -2   5  15    3.50    0.62
  -2  -5  15    3.39    0.65
   2   5 -15    3.68    1.14
  -2   5 -15    5.05    1.12
   2   5 -15    3.77    0.52
   2   5 -16    1.17    0.41
   2   5 -16    0.71    0.86
  -2   5  16    0.87    0.52
   2   5 -17   61.77    1.60
   2   5 -17   62.72    3.76
  -2   5  17   63.33    2.52
   2   5  17   59.25    2.05
  -2  -5  17   67.11    2.61
   2   5 -17   60.60    1.91
   2   5 -18    7.15    1.48
   2   5 -18    7.18    0.54
  -2  -5  18    7.25    0.96
  -2   5  18    8.23    0.99
   2   5  18    6.40    0.73
   2  -5 -18    6.75    0.49
   2   5 -18    6.87    0.67
   2   5 -19   43.83    1.62
   2  -5 -19   41.86    1.29
   2   5 -19   43.00    1.29
   2   5 -19   47.42    3.32
  -2   5 -19   43.65    1.24
   2   5 -19   45.62    1.40
  -2   5  19   46.13    2.27
   2   5  19   43.26    1.76
  -2  -5  19   47.13    2.33
   2   5 -20  306.85    5.91
  -2  -5  20  316.93    7.66
   2   5  20  283.51    6.42
  -2   5  20  307.55    7.57
   2   5 -20  296.02    5.67
   2   5 -20  304.82    9.58
   2   5 -20  314.69    6.26
  -2   5 -20  304.83    5.68
  -2   5 -20  269.51    8.26
   2  -5 -20  296.26    5.73
   2   5 -21  135.02    3.10
  -2   5  21  140.64    4.59
   2   5  21  132.35    3.58
  -2  -5  21  138.62    4.58
   2   5 -21  143.50    6.10
   2   5 -21  131.38    2.88
   2   5 -21  140.29    3.40
  -2   5 -21  135.92    2.90
  -2   5 -21  134.41    5.26
   2  -5 -21  129.09    2.92
   2   5 -22  120.53    2.85
  -2   5  22  119.63    4.32
   2   5  22  119.64    3.34
  -2  -5  22  115.09    4.30
   2   5 -22  121.23    3.11
   2   5 -22  112.66    2.58
   2   5 -22  119.87    5.62
  -2   5 -22  117.47    2.63
  -2   5 -22  124.61    5.07
   2  -5 -22  112.13    2.63
   2   5  23    1.30    0.59
   2   5 -23    3.18    0.62
   2  -5 -23    1.93    0.38
  -2  -5  23    3.73    1.02
  -2   5  23    2.03    0.89
  -2   5 -23    0.97    0.98
   2   5 -23    1.57    1.16
   2   5 -23    2.37    0.46
   2  -5 -23    1.64    0.46
  -2  -5 -23    1.83    0.40
  -2   5 -23    1.21    0.36
   2   5 -23    1.69    0.42
   2   5 -24  372.21    7.45
   2   5 -24  349.91    6.77
   2   5 -24  356.34   11.04
   2   5 -24  373.93    7.15
   2  -5 -24  370.03    7.19
  -2   5 -24  364.60   10.17
  -2   5 -24  366.29    6.89
  -2  -5 -24  374.67    6.93
   2  -5 -24  360.50    6.87
   2   5  24  363.77    7.71
  -2   5  24  359.80    9.34
  -2  -5  24  364.26    9.42
   2   5 -25  575.69   10.39
   2  -5 -25  548.86   10.39
   2   5 -25  570.29   10.66
   2   5 -25  527.43   14.49
  -2   5 -25  558.91   10.32
  -2   5 -25  549.43   13.68
  -2   5 -25  549.16   10.08
  -2  -5 -25  558.37   10.12
   2  -5 -25  539.54   10.04
  -2   5  25  544.63   12.83
  -2  -5  25  545.58   12.91
   2   5 -26  232.96    4.97
   2  -5 -26  237.26    5.03
   2   5 -26  238.24    5.22
   2   5 -26  220.68    8.26
  -2   5 -26  230.82    4.90
  -2   5 -26  219.55    7.56
  -2   5 -26  235.62    4.75
  -2  -5 -26  239.07    4.79
   2  -5 -26  226.89    4.67
  -2   5  26  231.82    7.09
   2  -5 -27  500.15    9.49
   2   5 -27  506.84    9.44
   2   5 -27  508.59    9.66
   2   5 -27  463.97   13.37
   2  -5 -27  476.14    9.06
  -2   5  27  469.94   11.88
  -2   5 -27  494.52    9.34
  -2   5 -27  481.74   12.67
  -2   5 -27  505.43    9.19
  -2  -5 -27  506.49    9.22
   2  -5 -28   11.14    0.70
   2  -5 -28   10.18    0.85
   2   5 -28   12.14    0.88
  -2   5 -28   13.05    0.79
  -2  -5 -28   12.70    0.79
  -2   5 -28    9.80    1.65
   2   5 -28   12.79    0.95
   2  -5 -29   74.22    1.96
   2  -5 -29   76.65    2.28
   2   5 -29   75.08    2.23
  -2  -5 -29   80.16    2.12
  -2   5 -29   74.27    2.05
   2   5 -29   75.13    2.30
   2  -5 -30   60.47    1.71
   2  -5 -30   64.70    2.05
   2   5 -30   63.96    2.01
  -2   5 -30   64.85    1.86
  -2  -5 -30   66.46    1.89
   2   5 -30   63.11    2.01
   2  -5 -31    8.02    0.59
   2   5 -31    7.77    0.70
   2  -5 -31    8.79    0.79
   2   5 -31    8.61    0.76
  -2   5 -31    8.03    0.66
  -2  -5 -31    9.21    0.69
   2   5 -32    6.30    0.78
  -2   5 -32    7.51    0.86
  -2   5 -32    6.89    0.61
  -2  -5 -32    7.20    0.62
   2  -5 -32    6.86    0.54
   2  -5 -32    6.79    0.72
  -2  -5 -32    6.91    0.72
   2   5 -32    7.13    0.69
   2  -5 -32    6.45    0.69
   2   5 -33    3.87    0.70
  -2   5 -33    4.06    0.70
  -2   5 -33    3.97    0.50
  -2  -5 -33    3.74    0.50
   2  -5 -33    3.34    0.43
  -2  -5 -33    4.54    0.63
   2  -5 -33    4.43    0.64
   2   5 -33    4.12    0.57
   2  -5 -33    3.27    0.57
   2  -5 -34    2.80    0.57
  -2  -5 -34    2.21    0.56
   2   5 -34    2.71    0.61
  -2   5 -34    2.74    0.63
   2  -5 -34    2.81    0.39
  -2  -5 -34    2.17    0.43
   2   5 -34    2.11    0.47
  -2   5 -34    2.65    0.44
   2  -5 -34    2.39    0.50
   2   5 -35   25.01    1.19
  -2   5 -35   26.39    1.21
  -2   5 -35   22.68    0.94
  -2  -5 -35   24.72    0.96
   2  -5 -35   24.91    1.12
  -2  -5 -35   24.57    1.10
   2   5 -35   19.51    0.95
   2  -5 -35   21.90    1.03
   2  -5 -36   74.37    2.01
  -2  -5 -36   71.94    1.99
   2   5 -36   73.06    2.10
  -2   5 -36   75.09    2.13
  -2  -5 -36   69.30    1.79
  -2  -5 -37   13.62    0.77
   2  -5 -37   14.48    0.78
  -2   5 -37   13.26    0.84
   2   5 -37   12.15    0.81
  -2  -5 -38    2.85    0.45
   2  -5 -38    2.52    0.43
   2   5 -38    2.69    0.48
  -2   5 -38    2.77    0.50
  -2  -5 -39   14.62    0.67
   2  -5 -39   14.75    0.69
  -2   5 -39   15.48    0.76
   2   5 -39   14.86    0.75
  -2   5 -40   24.00    0.87
   2   5 -40   24.56    0.88
   2   5 -41   42.89    1.12
   2   5  41   43.70    1.19
  -2   6   0 1074.33   20.53
  -2   6   0 1075.68   21.37
  -2   6  -1   69.29    2.89
  -2   6   1   66.42    2.82
  -2   6   1   68.15    3.23
  -2   6  -1   71.77    3.32
  -2   6   2  637.40   13.27
  -2   6  -2  649.97   13.37
  -2   6   2  640.82   14.06
  -2   6  -2  663.09   14.27
  -2   6  -3   28.56    1.86
  -2   6   3   27.83    1.78
  -2   6  -3   31.06    2.23
  -2   6   3   28.78    2.05
  -2   6  -4  708.23   15.23
  -2   6   4  697.22   14.26
  -2   6  -4  684.12   14.31
  -2   6  -4  720.54   14.13
  -2   6  -5  216.70    6.45
  -2   6  -5  202.29    5.68
  -2   6   5  198.31    5.60
  -2   6  -5  202.57    5.50
  -2   6   6  118.00    3.99
  -2   6  -6  109.38    3.81
  -2   6  -7   69.38    3.48
  -2   6   7   75.74    3.10
  -2   6  -7   73.91    3.03
  -2   6  -8    6.94    1.30
  -2   6   8    6.67    1.02
  -2   6  -8    4.06    0.89
   2   6  -9  539.45   14.10
  -2   6  -9  560.12   12.10
  -2   6   9  557.18   12.06
   2   6 -10    3.63    1.32
  -2   6 -10    3.24    0.92
   2   6 -10    3.15    0.46
  -2   6  10    3.66    0.90
   2   6 -11   32.30    2.84
  -2   6  11   33.96    2.14
  -2   6 -11   35.14    2.24
   2   6 -12   33.92    2.96
  -2   6 -12   33.72    2.22
  -2   6  12   32.67    2.13
   2   6 -13   77.82    2.23
  -2   6  13   84.67    3.55
  -2   6  13   77.75    2.60
   2   6 -13   79.36    1.94
   2   6 -13   85.08    4.62
   2   6  13   74.25    2.41
  -2   6 -13   87.62    3.69
   2   6 -14    0.15    0.39
  -2   6  14    0.32    0.52
  -2   6  14    1.52    0.79
   2   6 -14    0.34    0.38
   2   6 -14   -0.28    1.01
   2   6 -14    0.31    0.38
  -2   6 -14    0.49    0.38
   2   6  14    0.14    0.42
  -2   6 -14   -0.08    0.76
   2   6 -15    5.07    0.63
  -2   6  15    4.99    0.80
  -2   6  15    6.98    1.17
   2  -6 -15    5.28    0.44
  -2   6 -15    5.00    0.61
   2   6 -15    4.22    0.58
   2   6 -15    4.59    0.53
   2   6  15    4.89    0.71
  -2   6 -15    5.79    1.21
   2   6 -16  504.24    9.54
  -2   6  16  511.96   11.85
   2  -6 -16  479.84    8.97
   2   6 -16  503.64    9.51
  -2   6 -16  509.91    9.53
   2   6 -16  524.91   13.89
   2   6 -16  496.52    9.01
   2   6  16  486.15    9.84
  -2   6 -16  521.32   12.07
  -2   6  17   66.36    3.31
   2   6 -17   59.23    1.97
   2   6 -17   60.02    4.03
   2   6 -17   57.10    1.61
  -2   6 -17   58.59    1.95
   2   6 -17   61.95    1.98
   2  -6 -17   55.92    1.57
   2   6  17   56.61    2.12
  -2   6 -17   60.78    3.33
   2   6 -18    1.20    0.49
  -2   6  18    2.41    0.94
   2   6 -18    0.91    1.17
   2   6 -18    1.17    0.43
   2  -6 -18    1.62    0.33
  -2   6 -18    0.93    0.48
   2   6 -18    0.95    0.47
   2   6  18    1.61    0.61
  -2   6 -18    0.60    0.85
   2   6 -19    9.75    0.83
  -2   6  19    8.65    1.42
  -2   6 -19   10.54    0.86
   2  -6 -19    9.18    0.59
   2   6 -19   10.88    0.87
   2   6  19   10.22    0.97
   2   6 -19    9.55    0.67
   2   6 -19   10.75    1.98
   2   6 -20    8.56    0.82
  -2   6  20    9.04    1.41
   2   6 -20   10.04    0.86
  -2   6 -20    8.31    0.81
   2   6  20    8.49    0.93
   2   6 -20    8.83    0.66
   2   6 -20   10.80    1.96
   2  -6 -20    7.85    0.56
   2  -6 -21   45.58    1.39
   2   6  21   47.38    2.05
  -2   6 -21   51.23    1.87
   2   6 -21   48.24    1.83
   2   6 -21   48.95    1.83
   2   6 -21   46.18    1.45
   2   6 -21   46.62    3.68
   2  -6 -22   29.33    1.07
   2   6 -22   32.74    1.52
  -2   6 -22   32.63    1.51
   2   6  22   27.13    1.58
   2   6 -22   31.46    1.15
   2   6 -22   27.87    2.91
   2   6 -22   30.82    1.46
   2   6 -23   93.48    2.72
   2  -6 -23   85.63    2.15
  -2   6 -23   91.22    2.74
   2   6 -23   96.13    2.76
   2   6  23   86.70    2.92
  -2   6 -23   84.98    4.40
   2   6 -23   87.93    2.23
   2   6 -23   83.99    5.01
   2   6 -24   -0.82    1.34
   2   6 -24    0.95    0.49
  -2   6 -24    0.07    0.60
   2  -6 -24    0.45    0.36
   2   6 -24    2.36    0.71
   2   6  24    2.90    0.75
  -2   6 -24    1.19    1.14
   2   6 -24    0.46    0.58
  -2   6 -25  546.37   13.81
   2   6 -25  568.94   10.61
  -2   6  25  563.16   13.52
   2  -6 -25  527.75    9.84
  -2   6 -25  564.17   10.69
   2   6 -25  565.21   10.66
  -2   6 -25  561.31   10.30
   2   6 -25  519.05   14.91
   2   6 -25  527.22    9.88
   2   6  25  534.30   10.95
  -2   6 -26   18.00    2.14
   2  -6 -26   17.80    0.83
  -2   6 -26   18.69    1.04
  -2   6 -26   18.80    1.23
   2   6 -26   18.24    1.24
  -2   6  26   14.49    1.88
   2   6 -26   18.61    1.16
   2   6  26   18.02    1.27
   2   6 -26   15.42    2.33
  -2   6 -27   55.95    1.83
  -2   6 -27   58.01    2.11
   2   6 -27   55.80    2.07
   2   6 -27   60.53    2.06
   2  -6 -27   52.14    1.53
   2   6 -27   50.31    3.94
  -2   6 -28   86.92    2.38
   2  -6 -28   81.60    2.04
  -2   6 -28   86.52    2.66
   2   6 -28   80.62    2.60
   2   6 -28   85.38    2.53
  -2   6 -29  115.19    2.87
   2   6 -29  117.14    3.08
   2  -6 -29  109.38    2.54
   2   6 -29  117.35    3.21
  -2   6 -29  123.56    3.27
   2   6 -30   13.17    0.90
  -2   6 -30   11.40    0.76
   2  -6 -30   11.96    0.64
   2   6 -30   12.74    1.03
  -2   6 -30   12.48    1.02
   2   6 -31    2.73    0.54
   2   6 -31    3.31    0.70
  -2   6 -31    2.82    0.70
   2   6 -32   27.24    1.16
  -2  -6 -32   29.32    1.26
   2  -6 -32   28.82    1.26
  -2   6 -32   31.12    1.44
   2   6 -32   30.63    1.41
   2   6 -33    9.24    0.66
   2   6 -33   11.47    0.92
  -2   6 -33    9.58    0.87
   2  -6 -33   10.14    0.77
  -2  -6 -33   10.15    0.78
   2   6 -34    6.78    0.75
  -2   6 -34    7.53    0.77
   2  -6 -34    7.88    0.67
  -2  -6 -34    6.94    0.65
  -2   6 -35    3.41    0.60
   2   6 -35    3.33    0.59
   2  -6 -35    3.12    0.51
  -2  -6 -35    3.42    0.53
  -2   6 -36    0.15    0.42
   2   6 -36    0.44    0.44
  -2  -6 -36    0.37    0.36
   2  -6 -36    0.17    0.37
  -2   6 -37    4.50    0.56
   2   6 -37    4.06    0.55
  -2  -6 -37    4.29    0.46
   2  -6 -37    4.87    0.47
   2   6 -38    0.13    0.37
  -2   6 -38    0.13    0.35
  -2  -6 -38   -0.04    0.28
   2  -6 -38    0.03    0.28
   2  -6 -39   36.23    0.98
  -2  -6 -39   36.88    0.97
  -2   7   0  165.51    5.91
  -2   7   0  152.57    3.43
   2   7   0  150.69    3.79
  -2   7   0  166.81    5.03
  -2   7  -1   31.10    2.45
  -2   7   1   32.33    2.47
   2   7  -1   27.73    1.36
  -2   7   1   30.37    1.19
  -2   7  -1   31.42    1.20
  -2   7  -1   30.92    2.04
  -2   7   1   30.86    2.02
  -2   7  -2    0.53    0.93
  -2   7   2    0.41    0.83
  -2   7  -2    0.47    0.46
  -2   7  -2    0.14    0.69
  -2   7   2    0.48    0.76
  -2   7  -3  127.44    5.17
  -2   7  -3  123.03    4.28
  -2   7   3  121.29    4.22
   2   7   3  117.71    3.17
   2   7  -3  119.59    3.20
  -2   7  -3  122.19    2.86
  -2   7   4  707.95   14.46
   2   7  -4  667.01   12.82
   2   7   4  683.46   12.85
  -2   7   4  677.49   12.37
  -2   7  -4  695.38   12.38
  -2   7   5  406.94    9.38
   2   7  -5  391.43    7.47
   2   7  -5  383.97    7.86
  -2   7  -5  384.91    7.42
   2   7   5  391.74    7.88
  -2   7   5  393.25    7.45
  -2   7  -6  347.87    9.62
  -2   7   6  335.68    8.11
  -2   7   6  324.79    6.81
   2   7  -6  323.15    6.26
  -2   7  -6  314.94    6.19
   2   7   6  320.08    6.65
   2   7  -6  308.01    6.62
  -2   7   6  303.71    6.17
   2   7   7  331.68    6.87
  -2   7   7  333.71    8.31
  -2   7   7  324.10    6.99
  -2   7  -7  328.19    6.37
  -2   7   7  320.32    6.36
   2   7  -7  314.96    6.78
   2   7   7  337.77    6.84
   2   7  -7  330.32    6.14
   2   7  -7  325.58    6.44
  -2   7   8  121.86    3.46
  -2   7   8  135.10    4.54
  -2   7  -8  132.85    5.52
  -2   7  -8  123.03    2.92
  -2   7   8  125.28    2.95
   2   7   8  127.27    3.32
   2   7  -8  120.49    3.28
   2   7  -8  124.40    3.01
   2   7   9  126.15    3.28
   2   7  -9  122.79    3.28
  -2   7   9  119.56    2.88
  -2   7  -9  131.91    5.49
  -2   7  -9  114.09    3.16
   2   7  -9  121.24    3.20
  -2   7   9  133.76    4.55
  -2   7   9  122.46    3.46
  -2   7  -9  125.89    4.61
   2   7  -9  123.56    3.02
   2   7 -10  194.19    4.40
   2   7  10  212.65    4.84
  -2   7  10  203.09    4.98
  -2   7  10  209.93    6.15
  -2   7 -10  190.49    4.57
   2   7 -10  197.30    4.62
   2   7 -10  200.13    8.01
   2   7 -10  211.11    4.11
  -2   7 -10  217.32    7.47
  -2   7 -10  211.00    6.38
   2   7 -10  192.52    4.66
   2   7  10  200.96    4.70
   2   7 -11   19.29    1.04
   2   7  11   26.64    1.30
   2   7 -11   19.77    1.17
  -2   7 -11   26.26    2.52
   2   7 -11   17.43    2.46
   2   7 -11   19.53    0.89
  -2   7 -11   19.03    1.12
   2   7 -11   20.92    1.15
   2  -7 -11   20.20    0.85
  -2   7  11   20.03    1.76
  -2   7  11   20.25    1.34
  -2   7 -11   19.94    1.86
   2   7  11   19.99    1.24
   2   7  12   14.59    1.03
   2   7 -12   14.63    1.03
   2   7 -12   16.95    2.54
   2   7 -12   16.36    0.83
  -2   7 -12   15.40    2.08
   2   7 -12   15.21    1.01
  -2   7 -12   14.18    1.01
   2  -7 -12   14.64    0.73
  -2   7  12   21.12    1.83
  -2   7  12   14.40    1.20
  -2   7 -12   16.78    1.80
   2   7  12   14.95    1.10
   2   7  13  696.33   12.93
   2   7 -13  661.06   12.88
   2   7 -13  691.18   17.81
   2   7 -13  698.56   12.22
  -2   7 -13  708.49   16.89
   2  -7 -13  674.74   12.17
   2   7 -13  671.10   12.81
  -2   7 -13  683.92   12.82
  -2   7  13  685.52   13.41
  -2   7  13  689.56   14.98
  -2   7 -13  731.33   15.57
   2   7  13  683.35   13.13
   2   7 -14  241.64    5.53
   2   7  14  251.97    5.58
   2   7 -14  258.04    4.99
   2   7 -14  260.24    9.44
  -2   7 -14  264.66    8.81
   2  -7 -14  240.58    4.88
  -2   7 -14  249.35    5.53
   2   7 -14  252.26    5.54
  -2   7  14  259.32    7.33
  -2   7  14  251.30    6.08
  -2   7 -14  261.38    7.73
   2   7  14  255.52    5.82
   2   7  15  221.65    5.31
   2   7 -15  222.82    4.92
  -2   7  15  218.19    5.55
  -2   7  15  228.55    6.82
   2  -7 -15  211.40    4.36
   2   7 -15  220.57    5.02
  -2   7 -15  223.34    5.04
  -2   7 -15  232.97    8.25
   2   7 -15  218.09    4.45
   2   7 -15  224.41    8.70
  -2   7 -15  232.57    7.23
   2   7  15  221.74    5.02
   2   7  16   68.64    2.48
   2   7 -16   67.65    2.19
  -2   7  16   70.11    3.46
   2  -7 -16   63.80    1.74
  -2   7 -16   68.61    2.27
   2   7 -16   66.46    2.24
   2   7 -16   69.21    1.86
  -2   7 -16   73.44    4.44
   2   7 -16   66.11    4.54
  -2   7 -16   67.45    3.70
   2   7  16   67.97    2.22
   2   7 -17  115.40    3.03
  -2   7  17   98.81    4.31
  -2   7 -17  110.29    4.82
  -2   7 -17  103.39    3.01
   2  -7 -17  104.04    2.46
   2   7 -17  105.50    3.03
   2   7 -17  110.48    2.59
  -2   7 -17  116.73    5.71
   2   7 -17  113.42    6.06
   2   7  17  110.20    3.33
   2   7 -18   17.26    1.09
  -2   7  18   14.29    1.71
  -2   7 -18   16.86    1.97
  -2   7 -18   16.42    1.13
   2   7 -18   15.59    1.09
   2  -7 -18   14.89    0.74
   2   7 -18   16.17    2.58
  -2   7 -18   16.06    2.33
   2   7 -18   16.07    0.90
   2   7  18   15.77    1.26
   2   7 -19   32.10    1.48
  -2   7  19   29.55    2.32
  -2   7 -19   28.08    2.51
   2   7 -19   30.36    1.51
  -2   7 -19   29.90    1.49
   2  -7 -19   27.95    1.03
   2   7 -19   30.93    1.21
   2   7 -19   31.12    3.31
  -2   7 -19   32.43    3.11
   2   7  19   31.17    1.70
   2   7 -20    3.43    0.72
  -2   7  20    3.14    1.12
  -2   7 -20    2.13    1.23
  -2   7 -20    2.48    0.72
   2   7 -20    2.05    0.67
   2   7 -20    0.91    1.29
  -2   7 -20    2.47    1.37
   2   7 -20    2.76    0.63
   2   7  20    1.50    0.77
   2   7 -21  799.65   14.55
  -2   7  21  777.43   17.25
  -2   7 -21  774.03   17.90
  -2   7 -21  770.00   14.59
   2   7 -21  817.67   14.64
   2   7 -21  763.41   19.91
  -2   7 -21  788.03   19.54
   2   7 -21  761.63   13.87
   2   7  21  759.45   15.01
   2   7 -22    2.56    0.75
  -2   7  22    3.02    1.10
  -2   7 -22    3.08    1.26
   2   7 -22    3.50    1.69
  -2   7 -22    1.70    1.41
   2   7 -22    2.60    0.63
   2   7  22    1.73    0.82
  -2   7 -22    3.49    0.81
   2   7 -22    2.46    0.79
  -2   7  23  156.17    5.80
   2   7 -23  169.58    4.15
  -2   7 -23  162.49    4.12
  -2   7 -23  152.43    7.05
   2   7 -23  160.48    7.44
   2   7 -23  155.58    3.49
   2   7  23  147.69    4.32
   2   7 -23  161.22    4.03
   2   7 -24   74.37    2.44
  -2   7  24   70.41    3.72
  -2   7 -24   76.13    4.88
   2   7 -24   66.95    4.78
  -2   7 -24   74.67    2.26
   2   7  24   66.72    2.66
  -2   7 -24   75.68    2.52
   2   7 -24   76.43    2.52
  -2   7 -25   20.97    1.34
   2   7 -25   22.37    1.33
  -2   7 -25   20.88    1.14
   2   7 -25   17.37    2.48
   2   7  25   19.69    1.42
   2   7 -25   20.37    1.26
   2   7  26    3.83    0.79
   2   7 -26    2.70    0.70
  -2   7 -26    2.70    0.59
   2   7 -26    1.91    0.73
  -2   7 -26    2.24    0.71
   2   7 -27   26.56    1.45
  -2   7 -27   29.18    1.51
   2   7 -27   28.35    1.40
  -2   7 -27   26.94    1.26
   2   7  27   26.61    1.54
  -2   7 -28    3.39    0.74
   2   7 -28    3.99    0.77
   2   7 -28    4.20    0.72
  -2   7 -28    5.88    0.66
   2   7  28    3.64    0.74
  -2   7 -29    4.95    0.62
   2   7 -29    5.45    0.71
   2   7 -29    5.05    0.82
  -2   7 -29    5.50    0.80
  -2   7  29    5.04    0.69
   2   7 -30   86.35    2.45
  -2   7 -30   86.79    2.31
  -2   7 -30   91.58    2.68
   2   7 -30   90.49    2.66
  -2   7  30   81.93    2.43
  -2   7 -31   14.02    1.02
   2   7 -31   13.66    1.02
  -2   7 -31   13.45    0.77
   2   7 -31   14.55    0.88
   2   7 -32    2.61    0.63
  -2   7 -32    2.58    0.63
   2  -7 -32    2.39    0.53
  -2  -7 -32    2.64    0.54
   2   7 -32    2.03    0.46
  -2   7 -33    2.07    0.58
   2   7 -33    2.50    0.61
   2  -7 -33    1.90    0.46
  -2  -7 -33    1.41    0.44
   2   7 -33    1.51    0.37
   2  -7 -34    0.02    0.37
  -2  -7 -34    0.52    0.38
   2   7 -34   -0.05    0.49
  -2   7 -34   -0.05    0.50
   2  -7 -35   26.68    0.97
  -2  -7 -35   25.81    0.96
  -2   7 -35   24.44    1.10
  -2  -7 -36   12.50    0.63
   2  -7 -36   12.35    0.63
  -2   7 -36   10.69    0.73
   2   7 -36    9.54    0.72
  -2  -7 -37   22.42    0.77
   2  -7 -37   21.96    0.76
   2   7  37   23.73    0.89
  -2  -7 -38    1.71    0.24
   2  -7 -38    1.34    0.23
   2   7  38    1.65    0.30
  -2   8   0   61.16    3.00
   2   8   0   53.50    1.99
   2   8   0   54.36    2.11
  -2   8   0   58.08    3.69
   2   8   0   60.59    1.55
   2   8   0   65.17    2.20
   2   8   0   52.86    1.63
  -2   8  -1   13.62    1.49
  -2   8   1   16.00    1.58
   2   8   1   17.42    1.10
   2   8   1   16.12    1.17
   2   8  -1   16.59    1.18
   2   8  -1   16.73    0.77
  -2   8  -1   16.02    2.07
   2   8   1   16.68    0.75
   2   8  -1   16.61    1.08
   2   8   1   16.15    1.09
   2   8  -1   14.96    0.83
   2   8   2   54.16    2.03
  -2   8   2   58.64    2.94
   2   8  -2   52.21    2.06
  -2   8  -2   54.96    3.69
   2   8  -2   53.87    1.50
   2   8   2   52.84    1.44
   2   8   2   54.35    2.04
   2   8  -2   57.37    2.05
   2   8  -2   56.84    1.71
  -2   8   3   60.14    2.28
  -2   8   3   56.39    2.90
   2   8   3   59.23    2.15
   2   8  -3   58.43    2.17
   2   8   3   56.35    1.50
   2   8  -3   59.29    1.60
  -2   8  -3   65.81    4.03
   2   8  -3   56.69    2.06
   2   8   3   63.34    2.22
   2   8  -3   58.08    1.78
   2   8   4  109.63    3.22
  -2   8   4  114.62    4.29
  -2   8   4  113.03    3.34
   2   8   4  109.92    3.22
   2   8  -4  110.20    3.22
   2   8  -4  111.39    2.54
  -2   8  -4  115.32    5.46
   2   8  -4  107.34    3.06
   2   8   4  114.53    3.26
   2   8  -4  110.95    2.78
  -2   8   5   89.19    3.73
  -2   8   5   85.72    2.88
   2   8   5   88.98    2.84
   2   8   5   89.91    2.82
   2   8  -5   83.94    2.75
   2   8  -5   89.48    2.17
  -2   8  -5   92.01    4.87
   2   8  -5   86.08    2.62
   2   8   5   95.61    2.87
   2   8  -5   89.04    2.43
  -2   8   6    6.19    1.13
   2   8   6    7.30    0.89
  -2   8   6    6.37    0.90
   2   8  -6    5.33    0.77
   2   8   6    5.71    0.84
   2   8  -6    5.72    0.58
  -2   8  -6    5.68    1.61
   2   8   6    6.95    0.85
   2   8  -6    8.11    0.69
  -2   8   7   95.61    3.11
  -2   8   7   94.58    3.91
   2   8   7   95.17    3.05
   2   8  -7   93.89    2.95
   2   8   7   99.07    2.97
   2   8  -7   96.53    2.33
  -2   8  -7  106.02    5.29
   2   8   7  100.27    3.02
   2   8  -7   92.98    2.60
   2   8  -8   53.53    1.84
  -2   8   8   56.26    2.30
  -2   8   8   52.15    2.85
   2   8   8   54.88    2.12
   2   8  -8   52.61    2.10
  -2   8  -8   57.03    3.90
   2   8  -8   56.08    1.62
   2   8  -8   51.34    1.65
   2   8   8   57.34    2.20
  -2   8   9  445.10    9.49
  -2   8   9  454.86   10.85
   2   8   9  449.17    9.19
   2   8  -9  451.28    9.23
  -2   8  -9  476.58   13.14
   2   8  -9  444.48    8.76
   2   8  -9  461.24    8.57
  -2   8  10  193.02    6.09
  -2   8  10  192.63    5.11
   2   8 -10  193.20    4.82
   2   8  10  195.22    4.82
  -2   8 -10  212.63    8.01
   2   8 -10  204.09    4.32
   2   8 -10  202.27    4.54
  -2   8  11  208.55    6.45
  -2   8  11  209.51    5.45
   2   8 -11  211.27    5.11
   2   8  11  214.54    5.13
  -2   8 -11  219.04    8.28
   2   8 -11  212.81    4.39
   2   8 -11  214.43    4.80
   2   8  11  215.50    5.28
  -2   8  12    0.61    0.77
  -2   8  12   -0.05    0.72
   2   8  12   -0.04    0.59
   2   8 -12    0.39    0.57
   2   8 -12   -0.20    1.42
  -2   8 -12   -0.16    1.13
   2   8 -12    0.50    0.55
   2   8 -12    0.03    0.52
   2   8  12    0.83    0.65
   2   8 -13   76.85    2.43
  -2   8  13   77.86    3.64
  -2   8  13   74.18    2.89
   2   8 -13   76.54    2.61
   2   8  13   79.67    2.64
  -2   8 -13   89.60    5.11
   2   8 -13   78.95    5.27
   2   8 -13   83.16    2.14
  -2   8 -13   73.66    2.58
   2   8 -13   77.73    2.62
   2   8  13   82.96    2.84
  -2   8  14    0.63    0.82
  -2   8  14    1.09    0.81
   2   8  14    0.65    0.62
  -2   8 -14   -0.17    1.16
   2   8 -14    0.80    1.38
   2   8 -14    1.16    0.57
  -2   8 -14    0.28    0.60
   2   8 -14    0.59    0.64
   2   8  14    0.60    0.63
  -2   8  15  106.97    4.44
  -2   8  15  107.22    3.65
   2   8  15  119.50    3.30
   2   8 -15  108.72    3.21
  -2   8 -15  110.93    5.89
   2   8 -15  115.84    6.50
   2   8 -15  113.30    2.73
   2   8 -15  109.33    3.30
  -2   8 -15  109.89    3.31
   2   8  15  111.73    3.51
   2   8 -16   18.03    1.14
  -2   8  16   13.96    1.68
   2   8  16   17.95    1.18
   2   8 -16   18.68    2.79
   2   8 -16   20.02    1.02
  -2   8 -16   22.41    2.79
  -2   8 -16   17.16    1.26
   2   8 -16   15.68    1.23
   2   8  16   19.84    1.45
   2   8 -17   16.68    1.15
  -2   8  17   17.12    1.83
   2   8  17   17.51    1.13
  -2   8 -17   17.18    2.53
   2   8 -17   17.90    1.01
   2   8 -17   12.26    2.46
   2   8  17   16.15    1.33
  -2   8 -17   15.43    1.24
   2   8 -17   14.98    1.21
  -2   8  18   25.18    2.18
  -2   8 -18   25.55    1.56
   2   8 -18   30.61    1.63
   2   8 -18   30.18    3.42
   2   8 -18   30.05    1.26
  -2   8 -18   26.08    3.06
   2   8  18   28.02    1.71
   2   8 -18   31.22    1.52
  -2   8  19  463.73   11.84
  -2   8 -19  490.82    9.99
   2   8 -19  498.07    9.96
   2   8 -19  472.52   14.94
  -2   8 -19  479.82   14.36
   2   8 -19  494.62    9.16
   2   8  19  488.58   10.28
   2   8 -19  491.94    9.73
  -2   8  20  465.42   11.80
  -2   8 -20  485.31    9.89
   2   8 -20  477.25    9.84
  -2   8 -20  487.77   14.43
   2   8 -20  486.48    9.08
   2   8 -20  459.73   14.83
   2   8  20  482.01   10.22
   2   8 -20  505.43    9.70
  -2   8  21   32.08    2.45
   2   8 -21   35.81    1.37
  -2   8 -21   35.27    3.48
   2   8 -21   33.25    3.59
   2   8  21   34.90    1.93
   2   8 -21   36.70    1.67
  -2   8 -21   33.23    1.74
   2   8 -21   32.83    1.74
   2   8 -22   81.63    2.76
  -2   8 -22   83.00    2.82
  -2   8 -22   88.21    2.54
  -2   8 -22   81.14    5.27
   2   8 -22   75.91    5.31
   2   8  22   82.62    3.05
   2   8 -22   86.83    2.69
   2   8  23    1.96    0.90
   2   8 -23    3.94    0.85
  -2   8 -23    3.85    0.73
  -2   8 -23    3.03    0.88
   2   8 -23    2.30    0.80
  -2   8 -24  265.27    6.03
   2   8 -24  259.62    5.96
   2   8 -24  258.75    5.81
  -2   8 -24  267.85    5.62
   2   8  24  260.89    6.31
  -2   8 -25    8.24    1.02
   2   8 -25    7.59    1.02
   2   8 -25    7.83    0.90
  -2   8 -25    9.03    0.84
   2   8  25    8.04    1.05
  -2   8 -26   24.11    1.43
   2   8 -26   24.15    1.43
   2   8 -26   24.84    1.34
  -2   8 -26   25.49    1.23
   2   8  26   23.40    1.51
   2   8 -27   53.76    2.07
  -2   8 -27   52.18    2.06
   2   8 -27   51.37    1.89
  -2   8 -27   54.44    1.81
   2   8  27   49.32    2.09
  -2   8  27   52.09    1.99
  -2   8 -28   60.54    1.88
   2   8 -28   60.46    2.00
  -2   8 -28   57.84    2.13
   2   8 -28   57.44    2.12
  -2   8  28   59.84    2.08
   2   8  28   55.46    2.17
   2   8 -29   10.85    0.85
  -2   8 -29   10.33    0.77
  -2   8 -29   11.92    1.02
   2   8 -29   11.23    1.01
  -2   8  29    9.06    0.80
   2   8  29    9.49    0.90
  -2   8 -30    0.87    0.40
   2   8 -30    0.62    0.47
   2   8 -30    0.64    0.59
  -2   8 -30    0.90    0.63
  -2   8  30    0.78    0.47
   2   8 -31   30.62    1.20
  -2   8 -31   30.63    1.11
  -2   8  31   28.54    1.18
   2   8 -31   31.18    1.40
  -2   8 -31   30.29    1.40
   2   8 -32    5.66    0.72
  -2   8 -32    5.93    0.70
   2  -8 -32    6.79    0.58
  -2  -8 -32    6.50    0.58
  -2   8 -32    5.89    0.47
   2   8 -32    6.25    0.55
   2  -8 -33    4.36    0.48
  -2  -8 -33    3.68    0.45
   2   8 -33    3.51    0.41
   2   8 -34    0.07    0.19
   2   8  34    0.53    0.36
   2   8 -34   -0.16    0.35
  -2  -8 -34    0.19    0.31
   2  -8 -34    0.30    0.31
   2   8  35   10.01    0.56
   2  -8 -35   10.81    0.54
  -2  -8 -35   10.08    0.52
   2   8  36    1.69    0.28
  -2  -8 -36    1.83    0.26
   2  -8 -36    1.49    0.25
   2   9   0  142.73    3.89
   2   9   0  142.79    4.05
   2   9   0  148.54    3.19
   2   9   0  149.45    4.05
   2   9   0  145.93    3.37
  -2   9   1   43.37    2.04
   2   9   1   40.19    1.84
   2   9  -1   41.33    1.79
  -2   9   1   38.94    2.49
   2   9  -1   39.69    1.93
   2   9   1   40.52    1.95
   2   9  -1   43.67    1.38
   2   9   1   40.80    1.33
   2   9   1   40.88    1.89
   2   9  -1   39.97    1.84
   2   9  -1   39.84    1.44
   2   9  -2    4.23    0.69
  -2   9   2    4.94    1.08
   2   9   2    3.56    0.76
   2   9  -2    6.27    0.94
  -2   9   2    4.68    0.90
   2   9  -2    5.83    0.61
   2   9   2    5.22    0.57
   2   9   2    4.68    0.82
   2   9  -2    3.65    0.71
   2   9  -2    4.94    0.58
  -2   9   3   12.42    1.19
  -2   9   3   11.62    1.47
   2   9  -3   13.81    1.02
   2   9   3   11.98    1.08
   2   9  -3   11.77    1.17
   2   9   3   11.88    0.70
   2   9  -3   12.70    0.81
  -2   9  -3   13.85    2.23
   2   9  -3   11.34    1.00
   2   9   3   12.77    1.15
   2   9  -3   12.11    0.82
   2   9   4  168.21    4.52
  -2   9   4  173.80    4.68
  -2   9   4  172.22    5.65
   2   9  -4  161.92    4.15
   2   9   4  174.01    4.56
   2   9  -4  173.66    4.54
   2   9   4  162.31    3.49
   2   9  -4  179.40    3.70
  -2   9  -4  182.58    7.57
   2   9  -4  171.88    4.36
   2   9   4  172.39    4.54
   2   9  -4  176.73    3.98
   2   9   5   14.84    1.22
  -2   9   5   13.87    1.54
  -2   9   5   17.37    1.39
   2   9   5   15.82    1.26
   2   9  -5   15.15    1.27
   2   9  -5   16.18    0.91
  -2   9  -5   14.72    2.27
   2   9  -5   14.58    1.06
   2   9   5   14.98    1.24
   2   9  -5   14.42    0.95
  -2   9   6   11.67    1.47
  -2   9   6   13.61    1.30
   2   9  -6   12.40    1.18
   2   9   6   15.55    1.26
   2   9  -6   14.84    0.90
  -2   9  -6   13.16    2.24
   2   9   6   11.88    1.16
   2   9  -6   12.89    0.92
  -2   9   7  235.62    5.87
  -2   9   7  222.52    6.84
   2   9  -7  227.49    5.63
   2   9   7  218.88    5.58
   2   9  -7  239.61    4.79
  -2   9  -7  243.88    9.12
   2   9   7  235.42    5.71
   2   9  -7  235.17    5.14
  -2   9   8    2.50    0.93
  -2   9   8    2.41    0.89
   2   9   8    3.20    0.83
   2   9  -8    3.50    0.84
  -2   9  -8    4.01    1.59
   2   9  -8    3.37    0.65
   2   9   8    3.69    0.87
   2   9  -8    2.78    0.59
  -2   9   9   16.19    1.69
  -2   9   9   17.12    1.47
   2   9  -9   16.04    1.30
   2   9   9   16.86    1.32
   2   9  -9   16.48    0.98
  -2   9  -9   16.84    2.46
   2   9   9   16.10    1.32
   2   9  -9   15.87    1.04
  -2   9 -10   20.96    2.76
   2   9  10   23.71    1.52
   2   9 -10   23.01    1.49
  -2   9  10   22.62    1.97
  -2   9  10   25.63    1.72
   2   9 -10   21.36    1.24
  -2   9  11  243.89    7.29
  -2   9  11  259.15    6.47
   2   9  11  266.18    6.12
   2   9 -11  249.18    6.04
  -2   9 -11  263.49    9.80
   2   9 -11  254.66    5.30
   2   9 -11  266.00    5.68
   2   9 -12   85.01    2.58
  -2   9  12   80.39    3.13
  -2   9  12   82.61    3.74
   2   9  12   85.62    2.86
   2   9 -12   83.01    2.84
  -2   9 -12   95.45    5.64
   2   9 -12   75.85    2.19
   2   9 -12   83.47    2.29
   2   9  12   74.19    2.87
   2   9 -13    1.28    0.60
  -2   9  13    0.89    0.81
  -2   9  13    0.39    0.85
   2   9 -13    0.47    0.58
   2   9  13    1.02    0.70
  -2   9 -13    1.68    1.22
   2   9 -13    0.78    0.64
   2   9 -13    0.67    0.45
   2   9  13    0.50    0.78
   2   9 -14   23.56    1.33
  -2   9  14   23.94    1.73
  -2   9  14   23.29    2.02
   2   9  14   24.27    1.46
   2   9 -14   21.33    1.38
   2   9 -14   23.22    1.17
  -2   9 -14   25.00    3.00
   2   9  14   23.04    1.63
   2   9 -14   24.06    1.15
  -2   9  15   14.57    1.66
   2   9 -15   17.12    1.05
  -2   9 -15   16.77    2.70
   2   9 -15   17.61    1.01
   2   9  15   15.81    1.41
   2   9 -15   16.17    1.19
   2   9  15   17.60    1.24
  -2   9 -15   17.27    1.07
   2   9 -16   17.78    1.07
  -2   9 -16   17.19    2.66
   2   9 -16   14.19    2.69
   2   9 -16   16.85    1.01
   2   9  16   17.20    1.48
   2   9  16   14.50    1.12
   2   9 -16   14.70    1.12
  -2   9  16   17.14    1.07
   2   9  17   47.52    2.30
   2   9 -17   43.01    4.17
   2   9 -17   49.86    1.67
  -2   9 -17   49.84    4.18
  -2   9  17   44.10    1.70
   2   9  17   44.28    1.86
   2   9 -18   34.88    3.85
  -2   9 -18   32.25    3.48
   2   9 -18   37.53    1.70
  -2   9  18   33.03    1.41
   2   9  18   33.32    1.97
   2   9 -19  429.46    8.58
   2   9  19  406.96    9.15
   2   9 -20   90.32    2.81
   2   9  20   89.71    3.21
  -2   9 -20   92.51    2.67
   2   9 -21  217.27    5.03
   2   9  21  210.46    5.56
  -2   9 -21  217.14    4.83
   2   9 -22    2.86    0.78
  -2   9 -22    2.10    0.69
   2   9  22    1.68    0.87
   2   9 -23    0.77    0.68
  -2   9 -23    1.86    0.66
   2   9  23    0.86    0.76
   2   9 -24   36.56    1.62
   2   9  24   33.81    1.81
  -2   9 -24   34.93    1.49
  -2   9  25    4.34    0.76
   2   9  25    3.85    0.84
   2   9 -25    3.71    0.73
  -2   9 -25    3.42    0.65
   2   9  26    1.44    0.69
  -2   9  26    1.70    0.66
   2   9 -26    1.05    0.60
  -2   9 -26    1.50    0.54
   2   9  27  107.08    2.71
  -2   9 -27  113.24    2.81
   2   9 -27  112.13    2.92
   2   9  27  104.69    3.17
  -2   9  27  114.21    3.07
   2   9 -27  114.05    2.77
   2   9  28   12.97    0.78
   2   9 -28   13.48    0.89
  -2   9 -28   13.91    0.85
   2   9  28   11.25    0.96
  -2   9  28   13.44    0.94
   2   9 -28   12.36    0.80
   2   9  29   29.60    1.12
   2   9 -29   29.33    1.14
  -2   9 -29   31.42    1.16
   2   9 -29   29.89    1.22
  -2   9  29   30.30    1.28
   2   9  30   39.93    1.26
   2   9 -30   38.42    1.28
  -2   9 -30   43.43    1.32
   2   9 -30   44.23    1.40
  -2   9  30   39.66    1.42
   2   9  31   11.01    0.60
  -2   9 -31   11.19    0.60
   2   9 -31   11.77    0.66
   2   9 -31    9.85    0.61
   2  -9 -32   14.94    0.66
  -2  -9 -32   14.71    0.65
   2   9 -32   14.12    0.64
  -2  -9 -33   11.54    0.52
   2  -9 -33   10.96    0.51
   2  -9 -34   11.59    0.47
  -2  -9 -34   11.15    0.47
   2  10   0    0.51    0.64
   2  10   0    0.55    0.62
   2  10   0    1.16    0.82
   2  10   1   17.41    1.30
   2  10  -1   17.41    1.25
   2  10   1   16.88    1.32
   2  10  -1   18.59    1.32
   2  10  -1   16.48    0.92
   2  10   1   18.43    1.46
   2  10  -1   19.00    1.46
   2  10   2   12.22    1.17
   2  10  -2   13.30    1.10
   2  10  -2   14.07    1.36
   2  10  -2   12.79    1.12
   2  10   2   11.13    1.15
   2  10  -2   12.47    0.82
  -2  10  -3  111.91    3.61
   2  10  -3  112.06    3.31
   2  10   3  114.90    3.53
  -2  10   3  114.91    3.75
   2  10  -3  115.53    3.65
   2  10  -3  118.66    2.80
   2  10   3  116.49    3.63
   2  10  -3  112.05    3.41
   2  10  -3  116.12    2.96
  -2  10   4   53.93    2.48
   2  10  -4   49.86    2.03
   2  10   4   51.80    2.35
   2  10  -4   51.39    2.33
   2  10  -4   56.15    1.73
   2  10  -4   51.59    2.11
   2  10   4   54.62    2.35
   2  10  -4   54.20    1.83
  -2  10   5    4.74    1.05
   2  10  -5    5.68    0.99
   2  10   5    5.75    1.03
   2  10  -5    6.26    0.73
   2  10   5    4.58    0.99
   2  10  -5    4.68    0.63
  -2  10   6    7.06    1.18
   2  10   6    6.09    1.06
   2  10  -6    7.33    1.17
   2  10  -6    6.96    0.79
  -2  10  -6    4.86    1.75
   2  10   6    6.24    1.03
   2  10  -6    5.90    0.73
  -2  10   7  421.67    9.29
   2  10   7  419.50    9.03
   2  10  -7  419.54    9.02
   2  10  -7  423.98    7.97
  -2  10  -7  392.65   13.06
   2  10   7  416.00    9.09
   2  10  -7  409.02    8.27
  -2  10   8    9.76    1.31
   2  10   8    9.13    1.17
   2  10  -8    9.33    1.17
   2  10  -8    9.91    0.86
  -2  10  -8    8.16    2.02
   2  10   8    8.42    1.13
   2  10  -8    9.87    0.88
  -2  10   9   88.27    3.37
   2  10   9   90.62    3.16
   2  10  -9   89.20    3.12
   2  10  -9   94.17    2.47
  -2  10  -9   96.14    5.78
   2  10   9   90.59    3.24
   2  10  -9   90.97    2.67
  -2  10  10   81.01    3.21
   2  10 -10   78.36    2.86
   2  10  10   82.41    2.94
  -2  10 -10   78.72    5.30
   2  10 -10   82.38    2.29
   2  10  10   79.30    3.01
   2  10 -10   79.58    2.48
  -2  10 -11   18.90    2.78
   2  10  11   24.55    1.57
   2  10 -11   24.33    1.56
  -2  10  11   22.67    1.77
   2  10 -11   25.07    1.35
  -2  10 -12   85.48    5.55
   2  10  12   86.66    2.97
   2  10 -12   85.33    2.94
  -2  10 -12   83.83    2.68
  -2  10  12   91.99    3.39
   2  10 -12   89.46    2.67
  -2  10 -13   16.12    2.64
  -2  10  13   22.40    1.28
   2  10  13   19.51    1.37
  -2  10 -13   20.77    1.24
   2  10 -13   18.12    1.32
   2  10 -13   20.03    1.23
  -2  10  13   20.18    1.69
   2  10  14    0.53    0.88
   2  10 -14    0.79    0.65
   2  10  14    0.67    0.69
   2  10 -14    0.42    0.64
  -2  10  14    1.15    0.61
  -2  10 -14    0.79    0.58
   2  10  15    0.05    0.92
   2  10 -15    0.24    0.57
  -2  10 -15    0.99    0.53
   2  10  15    0.64    0.62
   2  10 -15   -0.04    0.62
  -2  10  15   -0.16    0.52
   2  10  16    4.38    1.04
   2  10 -16    5.25    0.82
  -2  10 -16    5.24    0.71
  -2  10  16    4.86    0.72
   2  10  16    4.37    0.78
   2  10 -16    4.02    0.74
   2  10 -17   21.92    1.00
  -2  10 -17   22.46    1.28
   2  10  17   21.49    1.61
  -2  10  17   21.64    1.17
   2  10  17   21.42    1.25
   2  10 -18    6.09    0.59
  -2  10 -18    6.45    0.81
   2  10  18    4.99    1.05
  -2  10  18    5.00    0.62
   2  10  19   20.91    1.59
  -2  10 -19   20.74    1.22
   2  10 -19   20.60    0.96
   2  10 -20   11.93    1.05
   2  10  20    9.70    1.21
   2  10 -20   10.36    0.71
  -2  10 -20   11.10    0.93
   2  10 -21    0.32    0.59
  -2  10 -21    0.67    0.61
   2  10  21    1.15    0.85
   2  10 -21    0.75    0.36
   2  10 -22    1.75    0.66
  -2  10 -22    2.21    0.61
  -2  10  22    2.80    0.76
   2  10  22    1.65    0.83
   2  10 -22    0.41    0.24
   2  10 -23   16.75    1.09
   2  10  23   17.01    1.31
  -2  10  23   15.66    1.15
  -2  10 -23   16.41    1.02
   2  10 -24   32.71    1.44
   2  10  24   32.22    1.68
  -2  10  24   36.20    1.62
  -2  10 -24   33.23    1.38
   2  10  25    8.68    0.97
  -2  10  25    9.19    0.88
  -2  10 -25   10.31    0.79
   2  10 -25    9.77    0.81
   2  10  26    2.17    0.65
  -2  10  26    2.96    0.62
  -2  10 -26    2.31    0.53
   2  10 -26    2.97    0.57
  -2  10  27   64.83    1.99
  -2  10 -27   63.82    1.79
   2  10 -27   60.37    1.81
  -2  10  28    3.95    0.58
   2  10  28    2.75    0.58
  -2  10 -28    4.32    0.50
   2  10 -28    3.52    0.52
  -2  10  29   22.25    0.98
   2  10 -29   24.92    0.95
  -2  10 -29   23.92    0.89
   2  10 -30   91.15    2.00
  -2 -10 -30   88.06    1.89
   2 -10 -30   90.42    1.91
   2  10 -31   24.78    0.79
   2 -10 -31   24.73    0.76
  -2 -10 -31   24.79    0.76
   2  11   0   11.41    1.11
  -2  11   0   11.23    0.90
   2  11   0   10.65    1.28
   2  11  -1   21.83    1.37
   2  11  -1   23.47    1.68
   2  11   1   24.81    1.71
  -2  11   1   20.19    0.96
   2  11   1   23.04    1.49
   2  11  -1   24.02    1.48
  -2  11  -1   23.01    1.20
  -2  11   1   22.83    1.26
   2  11  -2    2.90    0.71
   2  11  -2    3.55    0.99
  -2  11  -2    2.89    0.98
   2  11  -2    2.29    0.72
   2  11   2    2.93    0.78
   2  11  -2    3.49    0.51
   2  11  -3   24.81    1.39
  -2  11  -3   24.36    1.70
   2  11  -3   24.10    1.69
   2  11  -3   23.44    1.41
   2  11   3   24.91    1.60
   2  11  -3   22.66    1.10
   2  11  -4    5.96    1.11
   2  11   4    5.01    1.04
  -2  11  -4    5.76    1.06
   2  11   4    5.28    1.00
   2  11  -4    5.22    0.62
  -2  11   5    1.72    0.94
   2  11   5    1.55    0.86
   2  11  -5    1.81    0.96
  -2  11  -5    2.49    0.85
  -2  11  -5    1.33    0.91
   2  11   5    1.52    0.84
   2  11  -5    3.00    0.56
  -2  11   6   23.75    1.54
   2  11  -6   25.35    1.66
  -2  11  -6   25.82    1.55
   2  11   6   26.46    1.69
   2  11  -6   24.52    1.20
   2  11   6   24.96    1.68
  -2  11   6   25.63    1.87
  -2  11  -6   24.67    1.70
  -2  11   7  250.76    5.74
  -2  11  -7  247.53    5.70
   2  11   7  244.90    6.03
   2  11  -7  233.53    5.94
   2  11  -7  234.50    5.21
   2  11   7  245.42    6.09
  -2  11  -7  244.87    6.01
  -2  11   7  243.10    6.26
  -2  11  -8   29.54    1.58
   2  11   8   31.19    1.81
   2  11  -8   30.77    1.79
  -2  11   8   29.17    1.61
   2  11  -8   31.05    1.40
   2  11   8   30.17    1.86
  -2  11   8   30.79    1.99
  -2  11  -8   30.77    1.81
   2  11  -9  140.42    4.05
  -2  11  -9  138.20    3.75
   2  11   9  140.73    4.06
  -2  11   9  142.46    3.83
   2  11  -9  136.25    3.49
   2  11   9  141.20    4.21
  -2  11   9  141.80    4.37
  -2  11  10   24.66    1.81
   2  11 -10   24.30    1.25
  -2  11  10   23.63    1.41
  -2  11 -10   24.40    1.41
   2  11  10   22.83    1.53
   2  11 -10   22.69    1.54
  -2  11 -10   24.13    1.23
   2  11  10   22.25    1.65
  -2  11  11   17.46    1.59
   2  11 -11   16.37    1.08
  -2  11 -11   17.68    1.09
   2  11  11   18.68    1.52
  -2  11  11   18.26    1.23
  -2  11 -11   16.96    1.20
   2  11  11   17.57    1.35
   2  11 -11   16.63    1.32
   2  11 -12   17.38    1.12
  -2  11 -12   18.78    1.11
   2  11  12   16.77    1.50
  -2  11 -12   20.70    1.27
  -2  11  12   19.72    1.26
   2  11  12   18.75    1.36
   2  11 -12   16.64    1.29
  -2  11 -13  127.63    3.18
   2  11 -13  120.85    3.21
  -2  11  13  118.54    3.30
  -2  11 -13  121.52    3.28
   2  11  13  117.09    3.47
   2  11 -13  112.94    3.42
   2  11 -14    3.02    0.66
  -2  11 -14    2.33    0.65
  -2  11 -14    2.57    0.66
  -2  11  14    2.98    0.69
   2  11  14    2.32    0.71
   2  11 -14    2.18    0.68
   2  11 -15   86.46    2.54
  -2  11 -15   87.35    2.49
   2  11  15   76.97    2.99
  -2  11  15   84.03    2.54
  -2  11 -15   84.78    2.50
   2  11  15   81.00    2.64
   2  11  16    9.05    1.15
   2  11 -16    8.55    0.86
  -2  11  16    9.13    0.81
   2  11 -17   14.62    1.03
   2  11  17   14.97    1.37
  -2  11  17   15.96    1.24
   2  11 -18  100.95    2.83
   2  11  18  106.85    3.42
  -2  11  18  107.49    3.15
  -2  11 -19    1.69    0.60
   2  11  19    1.94    0.86
  -2  11  19    2.20    0.73
   2  11  20   43.85    2.03
  -2  11  20   47.66    1.90
  -2  11 -20   45.82    1.64
   2  11  21   35.94    1.77
  -2  11  21   34.92    1.59
  -2  11 -21   35.18    1.40
   2  11  22    3.16    0.77
  -2  11  22    5.00    0.75
   2  11 -22    2.78    0.60
  -2  11 -22    3.27    0.59
  -2  11  23    9.63    0.88
   2  11  23    8.83    0.91
   2  11 -23    8.26    0.71
  -2  11 -23    9.40    0.73
   2  11  24    6.26    0.81
  -2  11  24    7.88    0.80
  -2  11 -24    9.19    0.69
   2  11 -24    7.98    0.67
   2  11  25   19.02    1.14
  -2  11  25   20.10    1.07
  -2  11 -25   21.05    0.93
   2  11 -25   19.41    0.92
   2  11  26    0.79    0.49
  -2  11  26    1.11    0.45
   2  11 -26    0.73    0.39
  -2  11 -26    1.16    0.37
  -2  11  27    3.45    0.48
  -2  11 -27    3.83    0.41
   2  11 -27    4.11    0.43
  -2  11 -28   21.43    0.76
   2  11 -28   23.01    0.80
  -2  12   0   65.37    2.68
  -2  12   0   59.92    2.01
   2  12   0   67.51    2.42
   2  12   0   71.46    2.71
  -2  12   0   66.19    2.44
  -2  12   1   68.06    2.36
  -2  12  -1   63.55    2.30
   2  12   1   69.51    2.58
   2  12  -1   66.98    2.53
   2  12   1   62.52    2.28
  -2  12   1   63.25    1.97
   2  12  -1   61.67    2.19
  -2  12  -1   64.81    2.54
  -2  12  -2   53.18    2.36
  -2  12   2   46.66    1.78
   2  12   2   47.85    2.07
  -2  12  -2   53.66    2.12
   2  12  -2   51.34    2.29
   2  12  -2   47.38    1.90
  -2  12  -2   44.32    1.49
  -2  12  -3    6.02    0.99
   2  12  -3    6.04    1.01
  -2  12  -3    5.27    1.04
  -2  12  -3    5.00    0.57
   2  12   3    7.56    0.97
  -2  12   3    6.25    0.77
  -2  12  -4   14.62    1.23
   2  12   4   13.41    1.34
   2  12  -4   14.99    1.37
  -2  12  -4   15.32    1.35
  -2  12  -4   15.05    0.87
  -2  12   4   14.04    1.03
   2  12   4   15.06    1.25
  -2  12   5    3.14    0.84
  -2  12  -5    2.95    0.84
   2  12   5    3.30    0.90
   2  12  -5    2.83    0.89
  -2  12  -5    2.61    0.90
   2  12   5    2.59    0.79
  -2  12   5    3.18    0.67
   2  12  -5    2.28    0.45
  -2  12  -5    3.05    0.52
  -2  12   6    1.20    0.71
  -2  12  -6    0.92    0.73
   2  12   6    1.35    0.86
   2  12  -6    1.66    0.85
  -2  12  -6    0.90    0.80
   2  12   6    1.40    0.74
  -2  12   6    1.44    0.58
   2  12  -6    0.39    0.38
  -2  12  -6    1.02    0.45
  -2  12   7    0.44    0.70
  -2  12  -7    0.04    0.70
   2  12   7    0.70    0.77
   2  12  -7   -0.09    0.73
  -2  12   7    0.61    0.97
  -2  12  -7   -0.04    0.76
   2  12   7    0.47    0.73
  -2  12   7    0.52    0.55
  -2  12  -7    0.87    0.45
   2  12  -7   -0.05    0.40
   2  12  -8   49.41    1.67
  -2  12   8   52.22    2.04
  -2  12  -8   50.86    2.01
   2  12   8   50.92    2.17
   2  12  -8   52.43    2.18
  -2  12   8   52.95    2.44
  -2  12  -8   52.29    2.20
  -2  12  -8   49.82    1.69
  -2  12   8   51.54    1.98
   2  12   8   57.26    2.34
   2  12  -9   10.41    0.80
  -2  12  -9   13.06    1.19
  -2  12   9   12.23    1.07
  -2  12  -9   11.25    1.00
   2  12   9   11.69    1.12
   2  12  -9   12.86    1.15
  -2  12  -9   11.43    0.83
   2  12   9   11.27    1.17
  -2  12   9   13.26    1.07
  -2  12  10    2.98    0.73
   2  12  10    2.71    0.75
  -2  12 -10    3.03    0.73
   2  12 -10    2.49    0.74
  -2  12 -10    3.21    0.83
   2  12  10    3.46    0.88
  -2  12  10    3.63    0.75
  -2  12 -10    3.32    0.59
   2  12 -10    2.55    0.53
  -2  12 -11    1.06    0.62
   2  12 -11    0.79    0.66
   2  12  11    0.61    0.66
  -2  12  11    0.99    0.64
  -2  12 -11    0.58    0.69
   2  12  11    1.86    0.79
  -2  12  11    0.96    0.66
   2  12 -11    0.53    0.46
  -2  12 -11    0.44    0.46
  -2  12 -12    1.89    0.60
   2  12  12    1.50    0.65
   2  12 -12    0.64    0.59
  -2  12  12    0.78    0.60
  -2  12 -12    1.30    0.70
   2  12  12    1.79    0.76
  -2  12  12    1.55    0.66
   2  12 -12    1.78    0.51
  -2  12 -12    1.41    0.53
   2  12 -13   17.88    1.00
  -2  12  13   18.84    1.11
  -2  12 -13   19.69    1.11
  -2  12 -13   18.71    1.25
  -2  12 -13   20.86    1.06
   2  12  13   20.43    1.44
  -2  12  13   21.06    1.27
   2  12 -14   16.19    0.95
  -2  12 -14   17.20    1.16
  -2  12  14   17.94    1.03
  -2  12 -14   16.84    0.99
  -2  12 -14   17.72    1.00
  -2  12  14   19.10    1.21
  -2  12  15    0.53    0.34
  -2  12 -15    0.61    0.60
   2  12 -15    1.55    0.51
  -2  12 -15    0.16    0.49
  -2  12  15    0.98    0.66
   2  12 -16   57.54    1.83
  -2  12 -16   60.34    2.05
  -2  12 -16   64.14    1.89
   2  12 -17   77.38    2.18
  -2  12 -17   82.92    2.21
   2  12  17   79.44    2.69
  -2  12 -17   79.63    2.36
   2  12 -18   14.97    0.86
   2  12  18   15.96    1.20
  -2  12 -18   15.04    0.95
   2  12 -19   65.09    1.87
   2  12  19   66.73    2.34
  -2  12  19   71.04    2.21
  -2  12 -19   64.10    1.94
   2  12 -20   29.20    1.15
   2  12  20   33.23    1.55
  -2  12  20   34.10    1.43
  -2  12 -20   31.77    1.20
  -2  12 -21   42.61    1.36
   2  12 -21   43.22    1.36
   2  12  21   40.18    1.67
  -2  12  21   44.33    1.60
  -2  12 -22    1.00    0.35
  -2  12  22    0.56    0.48
   2  12  22    0.80    0.54
  -2  12 -23    5.17    0.47
   2  12  23    4.16    0.60
  -2  12  23    4.69    0.58
   2  12  24    2.87    0.49
  -2  12  24    3.66    0.49
  -2  12 -25    6.16    0.39
   2  12 -25    5.39    0.37
  -2  13   0  136.23    3.79
  -2  13   0  133.67    3.56
   2  13   0  127.57    3.64
  -2  13  -1    7.95    1.09
  -2  13   1    7.62    1.06
  -2  13   1    7.62    0.97
  -2  13  -1    8.34    0.97
   2  13  -1    7.03    1.00
   2  13   1    7.23    0.99
  -2  13   2  123.40    3.59
  -2  13  -2  124.68    3.55
  -2  13  -2  122.50    3.34
   2  13  -2  119.03    3.47
  -2  13  -3   16.82    1.20
   2  13  -3   15.78    1.25
   2  13   3   16.07    1.08
  -2  13  -3   15.41    1.25
  -2  13  -4    6.29    0.97
   2  13   4    6.02    0.80
   2  13  -4    5.49    0.89
  -2  13  -4    6.31    0.87
   2  13   4    5.76    0.90
  -2  13  -5   21.88    1.37
  -2  13   5   21.99    1.10
   2  13   5   20.72    1.26
  -2  13  -5   23.49    1.29
  -2  13   5   25.46    1.36
   2  13   5   23.60    1.40
   2  13  -5   21.69    1.36
  -2  13  -6    5.39    0.86
  -2  13   6    5.20    0.64
   2  13   6    5.96    0.80
  -2  13   6    5.94    0.83
  -2  13  -6    5.49    0.76
   2  13   6    3.97    0.82
   2  13  -6    5.12    0.81
  -2  13   7  101.27    2.82
  -2  13  -7  103.53    2.82
   2  13   7  100.41    2.93
   2  13  -7  102.24    2.93
  -2  13  -7  105.42    2.99
   2  13   7  100.45    2.95
  -2  13   7   97.23    2.66
  -2  13   8    9.68    0.88
  -2  13  -8    8.92    0.84
   2  13   8    8.67    0.92
  -2  13  -8    8.90    0.62
  -2  13  -8    8.81    0.94
   2  13   8    9.89    0.98
  -2  13   8    9.74    0.83
  -2  13   9    4.26    0.67
  -2  13  -9    3.99    0.66
  -2  13  -9    3.44    0.47
  -2  13  -9    3.75    0.75
   2  13   9    4.29    0.77
  -2  13   9    3.59    0.63
  -2  13  10    1.29    0.55
  -2  13 -10    1.20    0.52
  -2  13 -10    0.81    0.38
  -2  13 -10    1.73    0.62
  -2  13  10    0.89    0.54
   2  13  10    1.29    0.65
  -2  13  11   80.65    2.30
  -2  13 -11   82.81    2.29
  -2  13 -11   81.94    2.07
  -2  13 -11   81.42    2.42
   2  13  11   79.99    2.59
  -2  13  11   85.54    2.43
  -2  13 -12    3.99    0.55
  -2  13  12    4.92    0.60
  -2  13 -12    5.20    0.50
   2  13 -12    4.15    0.43
  -2  13 -12    4.48    0.67
   2  13  12    5.49    0.82
  -2  13  12    4.92    0.67
  -2  13  13   25.69    1.08
  -2  13 -13   24.49    1.04
  -2  13 -13   29.92    1.28
   2  13  13   29.40    1.45
  -2  13  13   33.13    1.36
  -2  13 -13   29.95    1.07
   2  13 -13   27.19    0.97
  -2  13 -14   18.88    0.98
   2  13  14   19.72    1.19
  -2  13  14   21.74    1.11
  -2  13 -14   20.07    0.86
  -2  13 -15   11.87    0.77
   2  13  15   12.54    0.97
  -2  13  15   12.71    0.88
  -2  13 -15   13.20    0.68
   2  13 -15   10.53    0.60
  -2  13 -16    6.53    0.56
  -2  13  16    6.71    0.68
   2  13 -16    7.51    0.50
  -2  13 -16    8.23    0.56
  -2  13  17   48.09    1.58
  -2  13 -17   49.77    1.35
  -2  13 -18    0.98    0.31
   2  13 -18    0.54    0.26
   2  13  19    1.05    0.42
  -2  13 -19    1.12    0.28
   2  13 -19    0.93    0.24
  -2  13 -20    7.67    0.44
   2  13  20    5.17    0.57
  -2  13  21   14.94    0.69
  -2  14   0    7.28    0.72
  -2  14   1    4.58    0.64
  -2  14  -1    5.49    0.68
  -2  14  -2   47.97    1.65
  -2  14  -3   15.69    0.92
  -2  14  -3   14.16    0.94
  -2  14  -4    5.74    0.63
  -2  14   4    6.83    0.67
  -2  14  -4    7.56    0.71
  -2  14  -5    3.45    0.54
  -2  14   5    3.41    0.55
  -2  14  -5    3.56    0.57
  -2  14   6    9.91    0.73
  -2  14  -6    9.93    0.72
  -2  14  -6   10.63    0.76
  -2  14   7   29.19    1.16
  -2  14  -7   27.37    1.10
  -2  14  -7   28.44    1.15
  -2  14  -8   13.81    0.75
  -2  14   8   15.11    0.79
  -2  14  -8   14.87    0.81
   2  14   9    1.91    0.38
  -2  14   9    2.66    0.41
  -2  14  -9    2.25    0.37
  -2  14  -9    2.44    0.41
   2  14  10    0.11    0.32
  -2  14 -10    0.14    0.29
   2  14  11   15.43    0.77
   3   0   0    0.27    0.63
  -3   0   0    0.16    0.29
   3   0   1    0.33    0.75
   3   0  -1    0.22    0.66
  -3   0  -1    0.71    0.35
  -3   0   1    0.05    0.30
   3   0  -2   33.38    1.91
  -3   0  -2   32.73    1.27
  -3   0   2   32.93    1.28
   3   0  -3   -0.11    0.66
  -3   0   3    1.03    0.35
  -3   0  -3    0.55    0.38
   3   0  -4 1338.25   24.44
   3   0   4 1335.98   24.43
  -3   0  -4 1299.16   23.08
   3   0   5    0.05    0.64
   3   0  -5    0.77    0.69
   3   0   6  637.17   12.95
   3   0  -6  627.81   12.92
   3   0  -7    0.33    0.61
   3   0   7    0.11    0.60
   3   0   8 2378.66   42.42
  -3   0   8 2406.37   41.55
   3   0  -8 2409.62   42.41
   3   0   9    1.38    0.65
   3   0  -9    0.43    0.60
   3   0 -10  113.77    3.70
   3   0  10  116.99    3.74
  -3   0  10  120.34    3.32
   3   0 -11    0.15    0.55
  -3   0  11    0.07    0.44
   3   0  11    0.15    0.52
   3   0 -12  382.03    8.52
  -3   0  12  409.53    8.31
   3   0  12  383.41    8.57
   3   0  13   -0.14    0.49
   3   0 -13    0.51    0.56
  -3   0  13    1.72    0.60
   3   0 -14  382.36    8.31
   3   0  14  368.68    8.27
   3   0 -15    0.09    0.49
  -3   0  15    1.05    0.66
   3   0  15    0.39    0.50
  -3   0  16 1022.31   18.40
   3   0  16  930.70   17.95
  -3   0  17    1.17    0.67
  -3   0  18 2897.08   50.65
  -3   0  19    0.49    0.71
   3   0 -19   -0.02    0.31
   3   0 -20 1325.72   23.39
  -3   0  20 1393.12   25.05
  -3   0  21    1.28    0.73
   3   0 -21    0.33    0.36
   3   0 -22  277.64    5.40
  -3   0 -22  287.08    5.44
   3   0 -22  275.75    5.61
  -3   0  22  272.38    7.04
   3   0 -23    0.07    0.32
  -3   0 -23    0.30    0.32
   3   0 -23    0.44    0.34
  -3   0  23    0.78    0.77
   3   0 -23    0.03    0.40
   3   0 -24   13.43    0.80
  -3   0 -24   13.38    0.80
   3   0 -24   12.73    0.75
   3   0 -24   15.43    0.95
  -3   0  24   14.78    1.53
   3   0 -25    0.06    0.42
  -3   0 -25    0.09    0.40
   3   0 -25    0.26    0.39
  -3   0  25    0.32    0.75
   3   0 -25    0.37    0.51
   3   0 -26  705.73   13.17
   3   0 -26  725.10   13.02
  -3   0 -26  727.68   13.21
   3   0 -26  743.02   13.45
  -3   0  26  726.44   15.75
   3   0 -27    0.19    0.46
   3   0 -27   -0.15    0.59
  -3   0 -27    0.94    0.46
  -3   0  27    0.19    0.86
  -3   0 -27    0.15    0.46
   3   0 -27    0.30    0.45
   3   0 -28    9.76    0.92
   3   0 -28    9.10    0.76
  -3   0 -28    9.65    0.82
   3   0 -28    9.98    0.81
  -3   0 -28   10.00    0.78
  -3   0  28    8.87    1.46
   3   0 -29    0.41    0.52
  -3   0 -29    1.05    0.54
   3   0 -29    0.45    0.52
  -3   0  29    0.62    0.92
  -3   0 -29    2.41    0.55
   3   0 -29    0.33    0.61
   3   0 -30  181.77    4.32
   3   0 -30  171.56    4.04
   3   0 -30  173.05    3.91
  -3   0 -30  177.05    4.07
  -3   0 -30  175.06    4.00
  -3   0  30  177.13    6.31
  -3   0 -31    0.71    0.83
   3   0 -31   -0.07    0.53
  -3   0  31    0.45    0.89
  -3   0 -31    0.05    0.49
   3   0 -31    1.26    0.68
  -3   0 -31    0.11    0.48
   3   0 -31   -0.16    0.50
  -3   0 -32   26.47    1.25
   3   0 -32   25.87    1.47
   3   0 -32   27.16    1.24
   3   0 -33    0.71    0.55
   3   0 -33    0.20    0.62
  -3   0 -33    0.51    0.55
   3   0 -34   73.49    2.39
   3   0 -34   69.26    2.05
  -3   0 -34   69.64    2.08
   3   0 -35    0.38    0.63
  -3   0 -35    0.21    0.50
   3   0 -36  152.04    3.86
  -3   0 -36  157.72    3.56
  -3   0 -37    0.80    0.49
   3   0 -37    0.23    0.60
   3   0 -38   50.85    1.79
  -3   0 -38   51.46    1.61
   3   0 -39    0.15    0.49
  -3   0 -39   -0.09    0.39
  -3   0 -40   19.82    0.89
  -3   0 -41   -0.03    0.33
  -3   0 -42   53.63    1.38
  -3   0 -43   -0.06    0.21
  -3  -1   0    1.85    0.31
  -3   1   0    0.48    0.42
   3   1   0    0.78    0.71
  -3   1   1  502.21    9.59
  -3   1  -1  495.96    9.55
  -3  -1  -1  491.50    9.00
  -3  -1   1  502.50    9.05
   3   1   1  493.35   10.50
   3   1  -1  491.43   10.50
  -3   1  -2 1666.77   28.97
  -3  -1  -2 1647.23   28.37
  -3   1   2 1708.97   29.01
  -3  -1   2 1629.88   28.41
   3   1  -2 1672.46   30.05
  -3   1  -3   19.41    1.12
  -3   1   3   19.95    1.12
   3   1   4 1284.33   24.35
   3   1  -4 1301.16   24.35
  -3   1  -4 1353.91   23.50
  -3   1   4 1327.68   23.50
  -3   1  -5  571.43   10.78
   3   1   5  553.65   11.49
   3   1  -5  536.16   11.43
   3   1  -6  472.58   10.14
   3   1   6  489.78   10.24
   3   1  -7  335.09    7.59
   3   1   7  327.14    7.59
   3   1   8  102.75    3.48
   3   1  -8  105.17    3.49
  -3  -1   9  978.31   17.75
   3   1   9  948.30   18.35
   3   1  -9  967.15   18.34
   3   1  10 2186.97   39.57
  -3  -1  10 2269.28   39.00
   3   1 -10 2220.32   39.56
   3  -1  10 2263.94   39.94
   3  -1 -11  124.24    4.02
   3   1  11  124.05    3.85
   3  -1  11  127.98    4.07
  -3  -1  11  131.57    3.56
   3   1 -11  127.55    3.86
   3   1 -11  126.09    3.61
   3   1 -12    0.62    0.57
  -3  -1  12    0.42    0.49
   3   1  12    1.17    0.61
   3  -1  12    0.17    0.61
   3  -1 -12    0.17    0.58
   3   1 -12    0.58    0.49
  -3  -1  13    6.23    0.81
   3  -1  13    4.30    0.83
   3   1 -13    4.70    0.71
   3  -1  14 1316.42   24.76
  -3  -1  14 1371.65   24.39
   3  -1 -14 1332.36   24.77
   3   1 -14 1352.32   24.41
   3  -1 -15 1076.34   20.66
   3  -1  15 1083.99   20.63
   3   1 -15 1115.79   20.56
   3  -1  16  138.29    3.99
   3   1 -16  143.94    4.11
   3  -1  17 1673.06   31.53
   3   1 -17 1792.37   32.04
  -3  -1  18  303.70    7.06
   3   1 -18  289.01    6.91
   3  -1 -19  649.05   11.84
   3   1 -19  640.26   11.83
   3   1 -20   24.52    1.08
   3  -1 -20   24.76    1.08
   3   1 -20   24.22    0.91
   3  -1 -20   25.19    0.94
   3  -1 -21  105.17    2.69
   3   1 -21  101.87    2.67
   3  -1 -21  108.67    2.46
   3   1 -21  106.29    2.47
   3   1 -22   27.09    1.20
   3  -1 -22   30.77    1.26
   3   1 -22   28.97    1.12
   3   1 -22   27.09    1.04
  -3   1 -22   30.09    1.14
   3  -1 -22   27.72    1.08
  -3  -1 -22   26.47    1.07
   3  -1 -22   27.00    1.03
  -3  -1  22   29.66    1.94
  -3  -1 -23   73.12    2.01
  -3   1 -23   70.85    2.01
   3  -1 -23   71.22    1.99
   3  -1 -23   71.83    1.92
   3   1 -23   72.55    2.03
  -3  -1  23   73.07    3.21
   3  -1 -24   35.07    1.44
   3   1 -24   34.10    1.31
   3  -1 -24   34.99    1.23
  -3  -1 -24   34.40    1.30
  -3   1 -24   35.48    1.34
   3  -1 -24   35.09    1.31
  -3  -1  24   35.55    2.26
   3  -1 -25   59.89    1.94
   3  -1 -25   51.00    1.68
   3   1 -25   53.37    1.73
  -3   1 -25   51.57    1.72
  -3  -1 -25   52.63    1.71
   3  -1 -25   52.03    1.60
  -3  -1  25   53.86    2.93
   3  -1 -26   69.41    2.22
   3   1 -26   68.70    2.07
   3  -1 -26   70.32    2.07
  -3  -1 -26   70.75    2.07
  -3   1 -26   70.68    2.10
   3  -1 -26   68.14    1.94
  -3  -1  26   69.02    3.44
  -3  -1 -27  271.44    5.36
  -3   1 -27  255.13    5.42
   3   1 -27  251.47    5.40
   3  -1 -27  257.14    5.39
  -3  -1 -27  265.40    5.42
   3  -1 -27  258.92    5.25
   3  -1 -27  258.52    5.63
  -3  -1  27  256.67    7.62
  -3  -1 -28  124.48    2.99
  -3  -1 -28  119.65    3.03
   3  -1 -28  116.69    3.01
   3  -1 -28  117.00    2.88
   3  -1 -28  124.58    3.28
  -3   1  28  120.33    4.87
  -3  -1  28  118.75    4.88
  -3   1 -29   39.50    2.83
  -3  -1 -29   46.79    1.60
  -3  -1 -29   42.45    1.61
   3   1 -29   43.76    1.57
   3  -1 -29   43.23    1.61
   3  -1 -29   45.25    1.54
   3  -1 -29   45.12    1.82
  -3   1  29   40.25    2.82
  -3  -1  29   37.86    2.74
  -3   1 -30   29.94    2.46
  -3  -1 -30   29.61    1.29
   3   1 -30   30.74    1.32
  -3  -1 -30   30.60    1.36
   3  -1 -30   30.26    1.34
   3  -1 -30   30.00    1.25
   3  -1 -30   30.78    1.51
  -3  -1  30   27.52    2.41
  -3   1  30   28.96    2.45
  -3   1 -31  117.04    5.02
  -3  -1 -31  135.28    3.23
   3   1 -31  137.15    3.24
  -3  -1 -31  131.03    3.28
   3  -1 -31  131.04    3.14
   3  -1 -31  129.52    3.27
   3  -1 -31  134.47    3.55
  -3  -1  31  122.79    5.23
  -3   1  31  125.88    5.28
   3   1 -32   64.36    2.01
  -3  -1 -32   66.23    2.07
   3  -1 -32   60.35    2.00
   3  -1 -32   65.13    1.95
   3  -1 -32   67.72    2.32
  -3  -1 -32   67.71    2.03
   3  -1 -33  191.78    4.37
   3  -1 -33  200.87    4.29
  -3  -1 -33  193.55    4.39
   3  -1 -33  200.46    4.70
  -3  -1 -33  205.65    4.39
   3  -1 -34   21.88    1.08
  -3  -1 -34   20.25    1.07
   3  -1 -34   20.47    1.07
  -3  -1 -34   21.32    1.07
   3  -1 -34   22.44    1.29
   3  -1 -35    2.59    0.70
  -3  -1 -35    2.15    0.56
   3  -1 -35    2.87    0.59
  -3  -1 -36    4.33    0.62
   3  -1 -36    3.98    0.74
  -3  -1 -37   33.75    1.29
   3  -1 -37   35.39    1.50
   3  -1 -38    3.03    0.63
  -3  -1 -38    3.19    0.55
  -3  -1 -39   54.51    1.63
   3  -1 -39   53.91    1.75
  -3  -1 -40    3.33    0.47
   3   1  40    2.91    0.38
  -3   1 -41    3.99    0.36
   3   1  41    5.99    0.39
  -3  -1 -42    6.20    0.44
  -3  -2   0    0.71    0.15
  -3   2   0    0.32    0.45
   3   2   0    0.49    0.74
  -3  -2   1  159.07    3.07
  -3   2   1  169.81    4.14
  -3   2  -1  164.84    4.08
   3   2   1  160.60    4.70
   3   2  -1  157.76    4.67
  -3   2  -2  118.98    3.33
  -3  -2   2  116.86    2.44
  -3   2   2  121.69    3.35
   3   2  -2  122.16    3.90
  -3  -2   3  298.93    5.68
  -3   2   3  314.26    6.68
  -3   2  -3  302.93    6.65
  -3   2  -4   16.62    1.16
  -3   2   4   15.23    1.10
  -3   2   4   16.47    0.45
   3   2   4   15.68    1.37
   3   2  -4   13.94    1.31
   3   2  -5  162.07    4.76
   3   2   5  168.37    4.81
  -3   2   5  167.01    4.30
  -3   2  -5  167.90    4.32
   3   2   6   48.64    2.30
   3   2  -6   46.53    2.26
  -3   2  -6   46.04    1.99
  -3  -2   7  212.08    4.95
  -3   2   7  214.65    4.92
   3   2  -8   15.06    1.29
  -3   2   8   13.14    0.96
  -3  -2   8   14.90    1.01
   3   2  -9    1.42    0.68
  -3   2   9    1.44    0.46
  -3  -2   9    1.46    0.47
   3   2 -10  383.43    8.76
  -3   2  10  384.40    7.92
  -3  -2  10  378.45    7.90
   3   2 -11  132.05    4.20
  -3  -2  11  132.45    3.61
  -3   2  11  134.83    3.61
   3   2 -12 1159.52   22.57
  -3   2  12 1213.20   21.73
  -3  -2  12 1210.07   21.77
   3   2 -13 2981.81   54.27
  -3   2  13 3173.09   53.43
  -3  -2  13 3095.92   53.41
   3   2 -14 3799.34   68.45
  -3  -2  14 3949.96   67.62
  -3   2  14 4041.76   67.65
   3   2 -15  840.58   17.18
  -3  -2  15  890.17   16.49
   3  -2  15  857.96   17.03
  -3   2  15  903.71   16.50
   3  -2 -15  825.69   16.98
   3   2 -16  355.81    8.61
   3  -2  16  349.33    8.24
  -3  -2  16  380.28    8.10
  -3   2  16  377.83    8.04
   3  -2 -16  338.40    8.20
   3   2 -17   98.03    3.69
  -3  -2  17  100.30    3.32
  -3   2  17  107.78    3.40
   3  -2  17   95.10    3.27
   3   2 -18   90.17    2.28
  -3  -2  18   95.10    3.24
  -3   2  18   93.05    3.19
   3   2 -18   85.34    3.48
   3  -2 -18   87.34    2.27
  -3  -2  19   84.79    3.14
   3   2 -19   81.82    3.45
   3   2 -19   89.29    2.28
   3  -2 -19   84.39    2.24
  -3   2  19   87.11    3.16
  -3   2  20  436.38    9.61
  -3  -2  20  426.04    9.61
   3  -2 -20  426.03    8.19
   3   2 -20  436.65    8.20
   3   2 -20  429.93    8.20
   3   2 -20  396.96    9.96
   3  -2 -20  429.39    7.91
   3   2 -20  439.77    7.92
   3   2 -21    8.12    0.65
  -3   2  21    7.69    1.04
  -3  -2  21    8.63    1.11
   3   2 -21    7.76    0.56
   3  -2 -21    7.73    0.55
   3   2 -21    8.13    0.67
   3  -2 -21    7.49    0.65
   3   2 -22  219.05    4.75
   3  -2 -22  219.79    4.78
   3   2 -22  226.25    4.81
  -3   2  22  228.22    6.24
  -3  -2  22  233.58    6.27
   3  -2 -22  225.21    4.52
   3   2 -22  224.49    4.54
   3  -2 -23    1.32    0.38
   3   2 -23    1.49    0.40
   3   2 -23    1.22    0.46
   3  -2 -23    1.22    0.47
   3   2 -23    1.14    0.40
  -3   2  23    1.15    0.76
  -3  -2  23   -0.07    0.69
   3   2 -24  152.01    3.50
   3   2 -24  154.65    3.65
   3  -2 -24  153.38    3.65
   3   2 -24  149.47    3.36
   3  -2 -24  148.28    3.42
  -3  -2 -24  148.98    3.45
   3  -2 -24  148.05    3.32
  -3   2  24  150.10    5.03
  -3  -2  24  153.85    5.09
   3  -2 -25   20.68    1.15
   3   2 -25   22.23    1.17
  -3  -2 -25   22.97    1.08
   3   2 -25   21.66    1.02
   3  -2 -25   22.31    1.00
   3  -2 -25   21.71    1.04
  -3   2  25   25.14    2.01
  -3  -2  25   20.11    1.84
   3  -2 -26   26.00    1.31
   3   2 -26   27.09    1.30
  -3   2 -26   23.63    2.26
  -3  -2 -26   25.21    1.12
   3  -2 -26   24.65    1.14
   3  -2 -26   24.08    1.06
   3   2 -26   24.08    1.12
  -3  -2 -26   24.63    1.15
  -3   2  26   24.88    2.10
  -3  -2  26   23.55    2.04
   3  -2 -27  105.94    2.93
   3   2 -27  106.40    2.91
  -3  -2 -27  107.32    2.68
  -3   2 -27  109.06    2.67
  -3   2 -27   98.76    4.54
   3  -2 -27  102.31    2.58
   3   2 -27  101.16    2.67
   3  -2 -27  101.73    2.71
  -3  -2 -27  106.11    2.75
  -3   2  27  105.35    4.47
  -3  -2  27  101.46    4.40
   3   2 -28   23.13    1.27
   3  -2 -28   23.02    1.29
  -3  -2 -28   22.63    1.09
  -3   2 -28   23.47    1.10
  -3   2 -28   22.36    2.22
  -3  -2 -28   21.66    1.12
   3  -2 -28   23.71    1.16
   3  -2 -28   22.51    1.07
  -3   2  28   22.30    2.06
  -3  -2  28   23.03    2.13
   3   2 -29  358.99    7.30
   3  -2 -29  355.26    7.31
  -3   2  29  336.31    9.53
  -3  -2  29  342.02    9.61
  -3   2 -29  325.93    9.64
  -3  -2 -29  364.76    6.97
  -3   2 -29  360.68    6.95
   3  -2 -29  341.38    7.01
  -3  -2 -29  355.47    7.06
   3  -2 -29  347.84    6.84
   3  -2 -30    0.50    0.60
  -3  -2 -30    0.56    0.52
   3   2 -30    0.72    0.61
  -3   2 -30    0.53    0.52
   3  -2 -30    0.46    0.48
  -3  -2  30    0.43    0.93
  -3   2  30    0.87    0.90
  -3   2 -30    0.88    0.88
   3  -2 -30    1.29    0.53
  -3  -2 -30    0.77    0.49
  -3   2 -31   25.17    1.18
  -3  -2 -31   26.42    1.20
  -3  -2 -31   25.51    1.22
   3  -2 -31   25.19    1.15
   3  -2 -31   25.09    1.21
  -3   2  31   24.16    2.32
  -3  -2  31   21.77    2.25
   3   2 -31   25.78    1.38
   3  -2 -31   26.48    1.40
   3  -2 -32    5.22    0.65
   3  -2 -32    3.65    0.60
  -3  -2 -32    3.76    0.62
  -3   2 -32    3.57    0.61
  -3  -2 -32    4.31    0.63
   3  -2 -32    3.55    0.75
   3   2 -32    3.87    0.75
   3  -2 -33   11.08    0.84
   3  -2 -33   11.03    0.79
  -3  -2 -33   10.12    0.81
   3  -2 -33   10.54    0.97
   3   2 -33   10.67    0.94
  -3   2 -33   10.22    0.78
  -3  -2 -33   10.64    0.81
  -3  -2 -34    0.73    0.49
   3  -2 -34    0.68    0.48
   3  -2 -34    0.81    0.60
  -3  -2 -34    0.98    0.49
  -3   2 -34    1.26    0.50
   3   2 -34    0.32    0.57
   3  -2 -34    0.74    0.51
  -3  -2 -35    3.49    0.57
   3  -2 -35    3.29    0.55
   3  -2 -35    2.20    0.67
  -3   2 -35    2.92    0.55
  -3  -2 -35    2.48    0.51
   3   2 -35    3.11    0.69
   3  -2 -35    3.54    0.56
  -3  -2 -36    2.29    0.50
   3  -2 -36    2.15    0.49
   3  -2 -36    1.94    0.63
  -3   2 -36    1.77    0.49
  -3  -2 -36    1.70    0.47
   3   2 -36    1.95    0.61
   3  -2 -36    2.10    0.50
   3  -2 -37    2.60    0.63
   3   2 -37    1.71    0.59
  -3  -2 -37    2.64    0.53
  -3   2 -37    2.66    0.50
  -3   2 -38   13.42    0.79
  -3  -2 -38   12.55    0.76
   3  -2 -38   11.72    0.85
   3   2 -38   11.63    0.87
  -3   2 -39   -0.07    0.38
  -3  -2 -39    0.34    0.37
   3   2  40    1.63    0.37
  -3   2 -40    1.70    0.39
  -3  -2 -40    1.85    0.40
   3   2 -40    1.06    0.32
  -3   2 -40    1.35    0.33
   3   2  41    1.66    0.30
   3   2 -41    0.21    0.23
  -3   2 -41    0.59    0.23
  -3   2 -41    1.31    0.32
  -3  -2 -41    1.33    0.33
  -3   2 -42    2.06    0.28
  -3  -2 -42    1.84    0.27
  -3   3   0    0.59    0.64
  -3   3   0    0.75    0.33
  -3   3   1 1355.04   23.93
  -3   3  -1 1331.11   23.88
  -3   3   1 1292.13   22.67
  -3   3   2 1321.38   23.34
  -3   3  -2 1313.50   23.29
  -3   3   2 1252.73   21.88
  -3   3   3  736.66   13.46
  -3   3   3  794.86   14.62
  -3   3  -3  804.23   14.68
  -3   3   3  742.85   12.98
  -3   3   4   76.57    1.91
  -3   3   4   84.03    2.85
  -3   3  -4   83.62    2.85
  -3   3   5  106.14    3.36
  -3   3  -5  104.33    3.35
  -3   3   6  531.02   10.81
  -3   3   6  508.80   10.10
  -3  -3   6  531.02   10.17
  -3   3  -6  524.82   10.80
  -3   3   7  126.66    3.88
  -3   3  -7  125.29    3.89
  -3  -3   7  131.56    3.44
  -3   3   7  131.37    3.41
  -3   3   8  346.82    7.17
  -3  -3   8  351.17    7.22
   3   3  -8  331.01    8.59
  -3   3   9  189.35    4.55
  -3  -3   9  195.67    4.60
   3   3  -9  190.61    5.85
  -3  -3  10 2481.79   42.82
  -3   3  10 2507.51   42.80
   3   3 -10 2378.64   44.60
  -3   3  11  697.04   13.23
  -3  -3  11  692.23   13.25
   3   3 -11  693.95   14.82
  -3  -3  12 1382.00   24.56
  -3   3  12 1363.32   24.48
   3   3 -12 1345.84   26.21
  -3   3  13    1.34    0.56
  -3  -3  13    0.48    0.46
   3   3 -13    0.94    0.77
  -3   3  14    0.75    0.52
  -3  -3  14    0.64    0.48
  -3  -3  15  472.74    9.80
  -3   3  15  485.64    9.81
  -3   3  16   75.64    2.74
  -3  -3  16   77.09    2.79
   3   3 -16   81.85    3.63
  -3  -3  17   20.59    1.41
  -3   3  17   22.05    1.45
   3   3 -17   20.22    0.99
  -3  -3  18  259.36    6.31
  -3   3  18  264.51    6.31
   3   3 -18  252.38    7.40
   3  -3 -18  250.23    5.11
   3   3 -18  248.40    5.10
   3   3 -18  248.82    5.24
   3   3 -19  206.47    4.50
   3  -3 -19  203.06    4.17
   3   3 -19  200.72    6.48
   3   3 -19  211.71    4.17
   3   3 -19  209.26    4.41
   3  -3 -19  203.02    4.40
  -3  -3  19  211.82    5.59
  -3   3  19  211.64    5.57
  -3   3  20  337.37    7.93
  -3  -3  20  333.42    7.92
   3   3 -20  311.97    8.86
   3   3 -20  320.15    6.65
   3   3 -20  339.06    6.57
   3  -3 -20  328.26    6.56
   3  -3 -20  327.71    6.29
   3   3 -20  341.74    6.30
  -3   3  21  302.10    7.47
  -3  -3  21  299.66    7.50
   3   3 -21  302.45    8.50
   3   3 -21  297.56    6.12
   3   3 -21  300.01    5.80
   3  -3 -21  293.59    5.76
   3   3 -21  304.15    6.05
   3  -3 -21  298.34    6.06
   3   3 -22  425.24    8.10
   3  -3 -22  418.06    8.10
  -3   3  22  422.93    9.73
  -3  -3  22  411.81    9.69
  -3   3 -22  419.88   10.65
   3   3 -22  416.24    8.15
   3   3 -22  418.98    7.82
   3  -3 -22  412.54    7.77
   3   3 -22  390.44   10.52
   3   3 -23   39.86    1.53
  -3   3 -23   43.67    2.83
   3   3 -23   38.85    1.51
   3  -3 -23   40.39    1.54
   3   3 -23   40.13    1.39
   3  -3 -23   39.31    1.32
  -3  -3  23   38.23    2.34
  -3   3  23   41.71    2.40
   3   3 -24    2.26    0.50
  -3   3 -24    1.23    0.97
   3  -3 -24    1.27    0.43
   3   3 -24    1.51    0.48
   3   3 -24    0.08    0.44
   3  -3 -24    1.10    0.51
  -3  -3 -25  354.04    6.71
  -3   3 -25  328.14    9.50
  -3   3 -25  358.80    6.70
   3   3 -25  332.02    6.92
   3  -3 -25  345.28    7.05
   3   3 -25  361.49    7.05
  -3   3  25  338.27    8.91
  -3  -3  25  339.66    8.99
   3  -3 -25  336.42    6.63
   3   3 -25  332.10    6.73
  -3  -3 -26   32.08    1.26
  -3   3 -26   31.13    1.23
  -3   3 -26   30.35    2.54
   3   3 -26   29.94    1.34
   3   3 -26   32.91    1.44
   3  -3 -26   30.29    1.43
  -3   3  26   29.47    2.28
  -3  -3  26   32.51    2.40
   3   3 -26   30.68    1.31
   3  -3 -26   31.95    1.23
  -3   3 -27  212.13    4.39
  -3  -3 -27  217.19    4.43
  -3   3 -27  192.98    6.87
   3   3 -27  200.02    4.52
  -3   3  27  200.17    6.57
  -3  -3  27  199.17    6.54
   3  -3 -27  204.78    4.73
   3   3 -27  207.37    4.71
   3   3 -27  204.64    4.48
   3  -3 -27  199.22    4.31
   3  -3 -27  205.69    4.51
  -3  -3 -27  201.74    4.49
  -3   3  28   99.66    4.40
  -3  -3  28   94.34    4.29
   3   3 -28  106.40    2.92
   3  -3 -28  103.40    2.94
  -3   3 -28  105.46    2.62
  -3   3 -28   96.72    4.58
  -3  -3 -28  109.30    2.67
   3  -3 -28   98.77    2.53
   3  -3 -28  100.81    2.71
  -3  -3 -28   99.70    2.71
  -3   3  29   11.17    1.58
  -3  -3  29   12.01    1.67
   3  -3 -29   13.34    1.05
   3   3 -29   14.94    1.07
   3  -3 -29   12.90    0.90
  -3  -3 -29   13.93    0.93
   3  -3 -29   12.71    0.82
  -3   3 -29   12.96    1.79
  -3   3 -29   12.62    0.84
  -3  -3 -29   13.70    0.89
   3  -3 -30    5.69    0.69
  -3  -3 -30    7.35    0.75
   3  -3 -30    6.58    0.66
   3   3 -30    6.94    0.84
   3  -3 -30    7.85    0.88
  -3   3 -30    7.61    0.70
  -3  -3 -30    8.06    0.71
  -3  -3  30    7.74    1.40
  -3   3  30    8.00    1.38
   3   3 -31  119.78    3.16
   3  -3 -31  118.77    3.19
   3  -3 -31  111.93    2.92
  -3  -3 -31  109.19    2.90
   3  -3 -31  114.54    2.77
  -3   3 -31  115.10    2.84
  -3  -3 -31  115.77    2.86
  -3  -3 -32    1.50    0.49
  -3   3 -32    1.93    0.50
   3  -3 -32    1.40    0.63
   3   3 -32    1.86    0.63
   3  -3 -32    1.01    0.51
  -3  -3 -32    1.39    0.53
   3  -3 -32    1.30    0.48
   3   3 -33    5.68    0.76
   3  -3 -33    6.22    0.77
   3  -3 -33    5.33    0.61
  -3  -3 -33    5.16    0.62
   3  -3 -33    4.70    0.61
  -3   3 -33    4.89    0.59
  -3  -3 -33    5.19    0.61
   3   3 -34    5.45    0.73
   3  -3 -34    4.23    0.69
   3  -3 -34    6.24    0.67
   3  -3 -34    5.98    0.60
  -3  -3 -34    4.63    0.61
  -3  -3 -34    5.08    0.60
  -3   3 -34    5.50    0.58
   3  -3 -35   98.90    2.78
   3   3 -35   98.10    2.75
   3  -3 -35   93.75    2.48
  -3  -3 -35   95.34    2.48
   3  -3 -35  102.16    2.39
  -3   3 -35   96.71    2.45
  -3  -3 -35   96.55    2.46
   3  -3 -36    2.26    0.60
   3   3 -36    2.76    0.60
  -3   3 -36    2.69    0.50
  -3  -3 -36    2.80    0.51
  -3  -3 -36    2.02    0.46
   3  -3 -36    2.80    0.50
   3  -3 -36    2.68    0.48
   3  -3 -37   -0.05    0.45
  -3   3 -37    0.28    0.38
  -3  -3 -37   -0.15    0.40
   3   3 -37   -0.05    0.46
  -3  -3 -37    0.11    0.37
   3  -3 -37   -0.16    0.39
  -3   3 -38   10.01    0.66
   3   3 -38   10.21    0.67
  -3   3 -38   10.81    0.67
  -3  -3 -38   10.68    0.68
  -3   3 -39    5.58    0.49
   3   3 -39    6.02    0.51
  -3  -3 -39    6.45    0.52
  -3   3 -39    6.06    0.51
   3   3 -40    3.41    0.37
   3   3  40    4.92    0.49
  -3   3 -40    4.47    0.41
  -3  -3 -40    4.50    0.41
   3   3  41    0.27    0.25
  -3   3 -41    0.40    0.21
  -3  -3 -41   -0.07    0.19
   3   3 -41    0.01    0.19
  -3   4   0    0.45    0.63
  -3   4   0   16.44    0.85
  -3   4   1  631.63   12.56
  -3   4  -1  620.57   12.53
  -3   4   1  620.77   11.93
  -3   4  -1  619.07   11.53
  -3   4   1  602.21   11.22
  -3   4   2 1073.57   19.83
  -3   4  -2 1082.95   19.85
  -3   4   2 1056.45   19.13
  -3   4  -2 1062.80   18.90
  -3   4   2 1014.12   18.26
  -3   4   3  307.56    7.20
  -3   4  -3  312.21    7.24
  -3   4  -3  308.29    6.49
  -3   4   3  288.26    6.39
  -3   4   4   63.84    2.07
  -3  -4   4   63.57    2.10
  -3   4  -4   65.82    2.71
  -3   4   4   63.64    2.67
  -3   4  -4   70.11    2.34
  -3   4   4   65.89    2.11
  -3   4   5   74.77    2.97
  -3   4  -5   83.36    3.13
  -3  -4   5   84.15    2.48
  -3   4   5   82.17    2.43
  -3   4  -5   85.08    2.74
  -3   4  -6  489.55   10.58
  -3   4  -6  498.29   10.05
  -3   4   6  485.52    9.47
  -3  -4   6  489.47    9.55
  -3  -4   7  128.85    3.37
  -3   4   7  122.56    3.26
  -3   4  -7  134.95    4.22
  -3   4  -7  136.56    3.88
   3   4  -7  125.93    4.96
  -3   4  -8 3860.46   64.83
   3   4  -8 3672.79   66.85
  -3   4   8 3759.40   63.97
  -3  -4   8 3714.04   64.01
  -3   4  -9 3926.98   66.39
   3   4  -9 3691.24   68.31
  -3  -4   9 3812.33   65.50
  -3   4   9 3869.18   65.46
  -3   4 -10 1342.71   24.41
   3   4 -10 1271.48   26.04
  -3   4  10 1313.81   23.40
  -3  -4  10 1307.29   23.47
  -3   4 -11   78.58    3.05
   3   4 -11   72.49    3.71
  -3   4  11   75.08    2.44
  -3  -4  11   76.87    2.49
  -3   4 -12  261.63    6.60
   3   4 -12  252.14    7.64
  -3   4  12  242.64    5.65
  -3  -4  12  251.31    5.74
  -3   4 -13    1.56    0.74
   3   4 -13    1.31    0.86
  -3   4  13    1.21    0.49
  -3  -4  13    1.09    0.50
   3   4 -14    3.78    1.12
  -3  -4  14    4.44    0.67
  -3   4  14    2.62    0.57
   3   4 -14    3.96    0.51
  -3   4 -14    3.37    0.87
   3   4 -15  105.32    4.63
  -3   4  15  103.44    3.20
  -3  -4  15  102.36    3.21
   3   4 -15   98.71    2.60
  -3   4 -15  102.64    3.94
   3   4 -16    0.53    0.78
  -3   4  16    1.33    0.51
  -3  -4  16    1.03    0.53
   3   4 -16    1.05    0.42
  -3   4 -16    0.69    0.75
  -3  -4  17  102.29    3.32
  -3   4  17   95.28    3.20
   3   4 -17   99.52    2.61
   3  -4 -17   95.40    2.27
   3   4 -17   95.49    4.46
   3  -4 -17   93.77    2.43
   3   4 -17   92.38    2.42
   3   4 -18    3.17    0.52
   3  -4 -18    4.10    0.43
   3   4 -18    2.84    0.41
   3   4 -18    2.57    1.09
  -3   4  18    2.90    0.68
  -3  -4  18    4.22    0.76
   3  -4 -18    2.26    0.41
   3   4 -18    2.72    0.44
   3   4 -18    2.90    0.40
   3   4  19   97.95    2.95
  -3   4  19  106.84    3.58
  -3  -4  19  104.32    3.57
   3  -4 -19  103.34    2.42
   3   4 -19   99.77    2.72
   3   4 -19  105.15    4.79
   3   4 -19  103.60    2.32
   3   4 -19   98.23    2.59
   3  -4 -19   99.93    2.61
   3   4 -19  101.42    2.44
   3   4  20   61.84    2.21
  -3   4  20   63.21    2.73
  -3  -4  20   66.29    2.80
   3  -4 -20   62.09    1.72
   3   4 -20   63.96    1.76
   3   4 -20   58.30    3.55
   3   4 -20   57.29    1.59
   3  -4 -20   63.00    1.92
   3   4 -20   60.03    1.88
   3   4 -20   66.28    2.07
   3   4 -21   99.87    2.80
   3   4 -21  103.90    4.85
   3   4 -21  109.14    2.36
  -3   4  21  101.79    3.75
  -3  -4  21  105.74    3.81
   3   4 -21  104.10    2.52
   3  -4 -21   98.59    2.44
   3  -4 -21  102.28    2.73
   3   4 -21   98.00    2.69
   3   4 -22    3.18    0.61
   3   4 -22    2.71    0.45
   3   4 -22    1.34    0.94
  -3   4  22    2.56    0.87
  -3  -4  22    2.50    0.84
   3  -4 -22    4.05    0.49
   3  -4 -22    2.37    0.52
   3   4 -22    2.45    0.53
  -3   4 -22    4.59    1.26
  -3   4  23  175.31    5.48
  -3  -4  23  170.34    5.43
  -3  -4 -23  181.01    3.71
  -3   4 -23  171.21    6.18
   3   4 -23  173.95    4.10
   3   4 -23  155.60    6.26
   3   4 -23  164.50    3.95
   3  -4 -23  169.23    3.99
   3  -4 -23  165.87    3.66
   3   4 -24  123.22    3.27
  -3   4 -24  133.25    2.95
  -3  -4 -24  129.50    2.95
  -3   4 -24  125.89    5.24
   3   4 -24  123.68    3.20
   3  -4 -24  119.70    3.21
  -3   4  24  126.17    4.63
  -3  -4  24  127.37    4.64
   3  -4 -24  126.53    2.94
   3   4 -25  817.34   15.03
  -3   4 -25  847.11   14.61
  -3  -4 -25  839.98   14.61
  -3   4 -25  819.99   18.28
   3   4 -25  818.08   15.00
   3  -4 -25  815.53   15.04
  -3   4  25  789.55   17.14
  -3  -4  25  795.29   17.24
   3  -4 -25  793.76   14.56
   3   4 -26  433.28    8.57
  -3   4 -26  441.55    8.20
  -3  -4 -26  444.58    8.23
  -3   4 -26  414.74   11.37
   3  -4 -26  439.30    8.63
   3   4 -26  453.06    8.61
  -3   4  26  412.05   10.64
  -3  -4  26  418.68   10.70
   3  -4 -26  422.55    8.16
   3   4 -27  102.99    2.87
  -3   4 -27  114.11    2.67
  -3   4 -27  106.99    4.86
  -3  -4 -27  109.24    2.67
   3   4 -27  108.35    2.96
   3  -4 -27  107.81    2.98
  -3  -4  27   94.41    4.27
  -3   4  27  101.68    4.40
   3  -4 -27  105.78    2.62
   3   4 -28   55.77    1.90
  -3   4 -28   53.02    3.39
  -3   4 -28   61.03    1.76
  -3  -4 -28   56.17    1.73
   3   4 -28   59.52    2.03
   3  -4 -28   58.21    2.04
  -3   4  28   53.80    3.19
  -3  -4  28   55.64    3.25
   3  -4 -28   53.99    1.68
   3   4 -29   82.25    2.42
  -3   4 -29   91.03    2.32
  -3  -4 -29   91.93    2.35
   3   4 -29   88.27    2.60
   3  -4 -29   93.25    2.67
  -3   4  29   81.37    3.98
  -3  -4  29   79.47    3.97
   3  -4 -29   86.32    2.44
   3  -4 -29   84.87    2.24
  -3  -4 -29   85.58    2.44
   3  -4 -30   32.96    1.51
   3   4 -30   34.72    1.50
   3   4 -30   31.20    1.30
   3  -4 -30   34.48    1.39
  -3  -4 -30   32.80    1.38
   3  -4 -30   33.34    1.25
  -3   4 -30   33.76    1.27
  -3  -4 -30   35.06    1.30
   3  -4 -31   35.29    1.55
   3   4 -31   35.95    1.53
  -3   4 -31   34.02    1.28
  -3  -4 -31   33.97    1.29
  -3  -4 -31   33.21    1.37
   3  -4 -31   32.58    1.24
   3  -4 -31   34.07    1.39
   3   4 -32    0.47    0.52
  -3  -4 -32    1.46    0.44
  -3   4 -32    0.81    0.40
   3  -4 -32    0.25    0.55
   3  -4 -32    0.73    0.41
   3  -4 -32    1.29    0.50
  -3  -4 -32    1.28    0.51
   3   4 -33    3.24    0.64
   3  -4 -33    3.54    0.64
  -3   4 -33    3.86    0.52
  -3  -4 -33    4.23    0.54
   3  -4 -33    3.10    0.49
   3  -4 -33    4.24    0.60
  -3  -4 -33    3.25    0.56
   3  -4 -34   11.17    0.89
   3   4 -34   12.60    0.91
  -3   4 -34   12.10    0.75
  -3  -4 -34   12.53    0.77
  -3  -4 -34   12.43    0.81
   3  -4 -34   13.43    0.74
   3  -4 -34   12.63    0.82
   3   4 -34   12.74    0.89
  -3   4 -34   10.99    0.85
  -3   4 -35   95.10    2.34
  -3  -4 -35   94.03    2.33
   3  -4 -35   93.85    2.22
  -3  -4 -35   94.09    2.37
   3  -4 -35   92.92    2.37
   3   4 -35   93.37    2.48
  -3   4 -35   91.62    2.46
  -3   4 -36   22.36    0.94
  -3  -4 -36   23.35    0.96
   3  -4 -36   22.72    0.88
  -3  -4 -36   22.48    0.97
   3  -4 -36   22.72    0.98
  -3   4 -36   22.45    1.03
   3   4 -36   22.05    1.03
  -3  -4 -37   38.82    1.23
  -3   4 -37   37.95    1.22
  -3  -4 -37   38.74    1.23
   3  -4 -37   38.27    1.24
  -3   4 -37   40.20    1.32
   3   4 -37   38.44    1.31
  -3   4 -38    1.01    0.33
  -3  -4 -38    1.02    0.32
  -3   4 -38    1.45    0.37
   3   4 -38    1.06    0.36
  -3   4 -39    7.14    0.43
  -3  -4 -39    6.43    0.43
  -3   4 -39    6.40    0.47
   3   4 -39    7.39    0.50
   3   4  40    0.18    0.32
   3   4 -40   -0.10    0.29
  -3   4 -40   -0.07    0.21
   3   4 -40    0.02    0.21
   3   4  41   19.50    0.72
  -3   5   0    0.50    0.56
  -3   5   0    0.19    0.32
  -3   5   1   73.44    2.83
  -3   5  -1   69.78    2.84
  -3   5  -1   73.24    2.37
  -3   5   2    5.50    0.54
  -3  -5   2    4.60    0.53
  -3   5   2    5.45    0.81
  -3   5  -2    6.46    0.94
  -3   5  -2    5.17    0.68
  -3  -5   3  578.58   10.67
  -3   5   3  557.71   10.55
  -3   5   3  561.70   11.61
  -3   5  -3  572.59   11.24
  -3   5  -4  639.69   12.46
  -3  -5   4  637.22   11.75
  -3   5   4  622.59   11.63
  -3   5  -5  139.83    3.95
  -3   5   5  131.91    3.22
  -3  -5   5  132.29    3.27
  -3  -5   6    2.19    0.43
  -3   5   6    2.00    0.40
  -3   5  -7  418.97    9.29
  -3  -5   7  437.15    8.40
  -3   5   7  418.00    8.26
  -3   5   8   67.76    2.08
  -3  -5   8   66.92    2.12
   3   5  -8   64.52    3.79
  -3   5  -8   65.93    2.72
  -3   5   8   63.06    2.94
  -3  -5   9   11.62    0.85
  -3   5   9   11.27    0.80
   3   5  -9   12.37    1.82
  -3   5  -9   13.02    1.27
  -3   5   9   11.16    1.32
  -3  -5  10  312.70    6.58
  -3   5  10  306.41    6.49
   3   5 -10  303.28    9.31
  -3   5 -10  308.68    7.60
  -3   5  10  313.75    7.97
  -3   5  11  160.56    5.17
  -3  -5  11  156.64    3.95
  -3   5  11  154.91    3.87
  -3   5 -11  152.24    4.83
   3   5 -11  150.84    6.12
  -3   5  12    0.16    0.71
  -3   5  12    0.31    0.36
  -3  -5  12    0.07    0.35
   3   5 -12    0.49    0.96
  -3   5 -12   -0.21    0.65
   3   5 -12    1.38    0.40
   3   5 -13   80.37    2.28
  -3   5  13   86.98    3.71
  -3  -5  13   82.49    2.67
  -3   5  13   81.19    2.62
  -3   5 -13   82.83    3.50
   3   5 -13   82.38    4.39
   3   5 -14   22.08    1.10
  -3   5  14   24.88    2.00
   3   5 -14   21.92    2.31
   3   5  14   21.68    1.26
  -3   5  14   22.16    1.30
  -3  -5  14   22.52    1.32
  -3   5 -14   21.39    1.81
   3  -5 -15   12.77    0.70
  -3   5  15   13.76    1.58
   3   5 -15   13.28    0.87
   3   5 -15   15.72    2.09
   3   5 -15   11.35    0.68
  -3   5  15   13.48    1.05
  -3  -5  15   12.46    1.04
  -3   5 -15   13.06    1.50
   3  -5 -16  256.20    5.06
  -3   5 -16  256.48    5.27
   3   5 -16  257.28    5.27
   3   5 -16  256.11    5.45
   3   5 -16  252.42    8.58
   3   5 -16  251.13    4.98
  -3   5 -16  265.20    7.42
  -3  -5  16  262.16    6.19
   3   5  16  252.48    5.81
  -3   5  16  265.97    6.18
   3   5  17  114.21    3.33
  -3   5  17  122.06    3.69
  -3  -5  17  119.68    3.71
   3  -5 -17  118.65    2.69
   3   5 -17  116.56    2.90
  -3   5 -17  119.86    2.92
   3   5 -17  116.07    3.05
   3   5 -17  115.46    5.43
   3   5 -17  112.49    2.60
   3   5 -17  107.79    2.78
  -3   5 -17  122.90    4.69
  -3   5  18   88.49    3.16
  -3  -5  18   91.05    3.23
   3   5  18   92.32    2.89
   3   5 -18   90.25    2.58
  -3   5 -18   87.38    2.42
   3  -5 -18   89.56    2.21
   3   5 -18   88.01    2.41
   3   5 -18   91.07    4.81
   3   5 -18   85.60    2.12
   3   5 -18   81.18    2.30
  -3   5 -18   94.41    4.11
   3   5  19    4.63    0.76
   3  -5 -19    1.56    0.37
  -3   5 -19    5.97    0.63
   3   5 -19    2.12    0.46
   3   5 -19    1.68    1.07
  -3  -5  19    1.13    0.66
  -3   5  19    0.82    0.59
   3   5 -19    0.99    0.41
  -3   5 -19    4.27    1.14
   3   5 -20  235.94    5.18
   3  -5 -20  231.08    4.65
   3   5 -20  235.24    8.31
   3   5 -20  228.66    4.55
  -3   5 -20  236.17    7.32
   3   5 -20  212.75    4.88
   3   5  20  230.47    5.51
  -3   5  20  236.89    6.22
  -3  -5  20  244.89    6.33
   3   5 -21  123.72    3.06
   3  -5 -21  117.98    3.04
   3   5  21  118.33    3.56
  -3   5  21  126.63    4.27
  -3  -5  21  127.38    4.28
   3   5 -21  124.07    5.78
   3   5 -21  114.75    2.68
   3   5 -21  121.06    3.24
  -3   5 -21  129.44    2.74
   3  -5 -21  117.43    2.79
   3   5 -22   19.77    1.09
   3  -5 -22   18.47    1.08
   3   5  22   23.34    1.41
  -3   5  22   20.18    1.68
  -3  -5  22   23.94    1.81
   3   5 -22   20.48    0.90
   3   5 -22   19.94    2.38
   3   5 -22   19.84    1.19
  -3   5 -22   20.69    0.89
  -3  -5 -22   20.57    0.89
   3  -5 -22   21.06    0.95
   3   5 -23   19.52    1.11
   3  -5 -23   19.17    1.12
   3   5  23   23.33    1.44
  -3   5  23   25.30    1.92
  -3  -5  23   21.11    1.78
   3   5 -23   22.20    0.94
   3   5 -23   22.70    2.53
   3   5 -23   24.97    1.32
  -3   5 -23   22.77    0.94
  -3  -5 -23   22.42    0.95
   3  -5 -23   22.89    0.99
   3  -5 -24  374.08    7.70
   3   5 -24  393.89    7.72
  -3  -5  24  379.08    9.61
  -3   5  24  384.43    9.63
   3   5  24  377.82    8.26
   3   5 -24  374.48    7.15
   3   5 -24  371.57   11.42
   3   5 -24  405.42    7.96
  -3   5 -24  398.93    7.30
  -3  -5 -24  398.10    7.31
   3  -5 -24  382.41    7.33
   3   5 -25  389.82    7.87
   3  -5 -25  391.30    7.91
  -3   5  25  393.73    9.94
   3   5 -25  388.10    7.31
  -3   5 -25  407.98    7.47
  -3   5 -25  365.63   10.63
  -3  -5 -25  413.66    7.51
   3   5 -25  401.60    8.06
   3  -5 -25  389.67    7.50
  -3   5 -26    1.41    1.09
  -3   5  26    2.26    0.88
   3  -5 -26    2.67    0.50
  -3  -5 -26    1.71    0.45
  -3   5 -26    2.01    0.45
   3  -5 -26    2.77    0.65
   3   5 -26    1.48    0.57
   3   5 -26    1.91    0.63
   3   5 -27  264.50    5.71
   3  -5 -27  261.55    5.70
   3   5 -27  253.02    5.66
  -3   5 -27  263.28    8.34
  -3   5 -27  267.44    5.25
  -3  -5 -27  266.73    5.27
   3   5 -27  274.28    5.76
  -3   5 -27  270.59    5.78
   3  -5 -27  254.96    5.24
  -3   5 -27  259.34    5.35
   3   5 -28    1.21    0.61
   3  -5 -28    1.60    0.46
  -3   5 -28    0.81    0.56
   3  -5 -28    1.61    0.57
   3   5 -28    0.88    0.52
  -3   5 -28    1.27    0.41
  -3  -5 -28    1.73    0.42
   3   5 -28    1.00    0.54
   3   5 -29    2.26    0.60
   3  -5 -29    1.24    0.42
  -3   5 -29    1.17    0.57
   3   5 -29    1.17    0.51
   3   5 -29    0.62    0.47
  -3  -5 -29    1.48    0.41
  -3   5 -29    0.78    0.34
   3  -5 -29    1.06    0.53
   3   5 -30    5.85    0.70
   3  -5 -30    4.08    0.68
  -3  -5 -30    6.14    0.67
   3  -5 -30    5.39    0.56
   3  -5 -30    4.98    0.63
   3   5 -30    5.95    0.65
  -3   5 -30    6.94    0.80
   3   5 -30    6.56    0.78
  -3  -5 -30    6.20    0.57
  -3   5 -30    6.06    0.56
   3  -5 -31   11.30    0.82
  -3  -5 -31   10.68    0.80
   3  -5 -31   10.90    0.69
   3   5 -31   10.54    0.76
  -3   5 -31   10.85    0.88
   3   5 -31   12.02    0.91
  -3   5 -31   11.27    0.70
  -3  -5 -31   10.80    0.70
   3  -5 -32    9.48    0.62
   3  -5 -32    8.91    0.72
  -3  -5 -32    9.63    0.74
  -3   5 -32    8.57    0.63
  -3  -5 -32    9.47    0.65
   3   5 -32    8.46    0.64
   3   5 -32    9.09    0.81
  -3   5 -32    8.93    0.80
  -3   5 -33    2.59    0.57
   3   5 -33    3.20    0.59
   3  -5 -33    2.39    0.41
   3  -5 -33    2.30    0.49
  -3  -5 -33    2.39    0.49
  -3   5 -33    2.48    0.43
  -3  -5 -33    2.72    0.44
   3  -5 -34   26.55    0.94
  -3  -5 -34   24.88    1.06
   3  -5 -34   25.75    1.08
  -3   5 -34   26.43    1.18
   3   5 -34   26.04    1.17
  -3   5 -34   22.81    0.93
  -3  -5 -34   24.25    0.96
  -3  -5 -35    0.12    0.29
  -3  -5 -35    0.34    0.36
   3  -5 -35    0.23    0.38
  -3   5 -35    0.13    0.41
   3   5 -35    0.62    0.45
   3  -5 -35    0.25    0.30
  -3  -5 -36   19.73    0.85
   3  -5 -36   20.39    0.86
   3   5 -36   19.27    0.93
  -3   5 -36   20.91    0.95
   3  -5 -37    3.06    0.39
  -3  -5 -37    3.04    0.38
   3   5 -37    3.24    0.45
  -3   5 -37    2.85    0.44
   3   5 -38   61.06    1.60
  -3   5 -38   56.94    1.54
  -3   5 -39    5.61    0.38
   3   5 -39    7.51    0.45
   3   5 -40    3.69    0.36
   3   5  40   11.64    0.54
  -3   6   0    0.42    0.74
  -3   6   0    0.22    0.64
  -3   6   1  322.98    8.13
  -3   6  -1  316.56    8.09
  -3   6   1  315.54    8.09
  -3   6  -1  323.38    8.28
  -3   6   2   16.34    1.57
  -3   6  -2   16.27    1.60
  -3   6  -2   21.29    1.76
  -3   6   2   18.67    1.59
  -3   6  -3  170.33    4.68
  -3   6   3  166.35    5.25
  -3   6  -3  169.08    5.34
  -3   6  -3  176.12    5.56
  -3   6  -4    8.41    1.00
  -3   6  -4    8.58    1.20
  -3   6  -4    7.11    1.17
  -3   6   4    7.84    1.19
  -3   6  -5  472.15   11.00
  -3   6  -5  467.04    9.93
   3   6   5  438.01    8.87
   3   6  -5  428.38    8.86
  -3   6  -5  457.33   10.54
  -3   6   5  481.36   10.60
  -3   6  -6   63.20    3.25
  -3   6   6   58.79    1.70
  -3   6  -6   57.87    1.67
   3   6   6   60.75    2.09
   3   6  -6   55.33    2.03
  -3   6  -6   60.56    2.63
  -3   6   6   58.33    2.92
   3   6  -7  615.13   11.46
  -3   6   7  606.11   11.27
  -3   6  -7  623.01   11.26
   3   6   7  650.35   11.94
   3   6  -7  610.48   11.88
  -3   6  -7  674.37   13.29
  -3   6   7  693.03   13.93
   3   6  -8   53.07    1.69
  -3   6   8   51.23    1.57
  -3   6  -8   51.55    1.55
   3   6   8   54.71    1.95
   3   6  -8   51.71    1.93
  -3   6  -8   53.72    2.60
  -3   6   8   55.85    2.90
   3   6   9   11.86    0.98
  -3   6   9   11.46    1.44
   3   6  -9   11.28    0.77
  -3   6   9   11.38    0.74
  -3   6  -9   11.00    0.72
   3   6   9   11.17    0.92
   3   6  -9   13.29    0.98
  -3   6  -9   11.51    1.30
   3   6  10  182.68    4.50
   3   6 -10  179.88    4.07
  -3   6  10  199.01    6.00
   3   6 -10  181.10    7.32
   3   6 -10  184.87    3.76
  -3   6  10  179.14    3.84
   3   6  10  185.84    4.38
   3   6 -10  181.49    4.37
  -3   6 -10  178.65    3.81
  -3   6 -10  184.22    5.57
  -3   6 -11  162.24    5.21
  -3   6  11  175.05    5.58
  -3   6  11  157.39    4.03
   3  -6 -11  165.86    3.49
   3   6 -11  164.24    6.90
   3   6 -11  161.04    3.38
   3   6  11  160.69    3.97
   3   6 -11  151.87    3.93
  -3   6  11  155.26    3.44
  -3   6 -11  152.95    3.40
   3   6  11  161.34    4.13
  -3   6  12    2.26    0.49
  -3   6 -12    2.28    0.45
  -3   6 -12    3.33    1.01
  -3   6  12    3.61    0.70
  -3   6  12    2.26    0.92
   3  -6 -12    2.02    0.38
   3   6 -12    3.66    0.51
   3   6 -12    2.02    0.47
   3   6 -12    1.66    1.21
   3   6  12    3.59    0.64
   3   6 -12    2.28    0.55
   3   6  12    2.52    0.66
   3   6  13    0.73    0.53
   3   6 -13    0.89    0.47
  -3   6  13    0.62    0.53
  -3   6  13    1.16    0.93
  -3   6 -13    0.71    0.41
   3   6 -13    0.87    0.39
   3  -6 -13    1.37    0.35
   3   6 -13    2.15    1.19
   3   6 -13    0.80    0.42
   3   6  13    0.76    0.48
   3   6 -13    1.54    0.53
  -3   6 -13    1.17    0.42
  -3   6  13    0.55    0.40
  -3   6 -13    1.08    0.80
   3   6  14  129.69    3.71
   3   6 -14  130.76    3.32
  -3   6  14  142.42    5.13
  -3   6  14  134.09    3.74
  -3   6 -14  129.05    3.23
   3   6 -14  128.98    3.23
   3  -6 -14  136.69    3.02
   3   6 -14  130.33    6.21
   3   6 -14  135.92    2.97
  -3   6  14  128.54    2.98
   3   6  14  132.02    3.45
  -3   6 -14  137.17    4.97
   3   6  15   13.93    1.13
   3   6 -15   14.71    0.97
  -3   6  15   16.76    1.80
  -3   6  15   15.23    1.17
   3   6 -15   14.20    0.91
  -3   6 -15   14.73    0.91
   3  -6 -15   16.16    0.79
   3   6 -15   14.64    0.81
   3   6 -15   13.67    2.09
  -3   6  15   13.35    0.77
  -3   6 -15   15.35    1.71
  -3   6  16   -0.49    0.87
   3  -6 -16    0.32    0.31
  -3   6 -16    0.44    0.42
   3   6 -16   -0.03    0.40
   3   6 -16    1.60    1.28
   3   6 -16    0.72    0.43
  -3   6  16   -0.07    0.39
  -3   6 -16    0.09    0.83
  -3   6  17   21.51    2.06
   3   6 -17   24.29    1.26
   3   6 -17   24.98    2.76
   3   6 -17   23.58    1.02
   3   6 -17   23.72    1.17
   3  -6 -17   21.61    0.95
  -3   6 -17   24.93    1.21
   3   6  17   23.41    1.47
  -3   6 -17   24.33    2.14
   3   6 -18    0.39    0.52
  -3   6  18   -0.21    0.80
   3  -6 -18    0.50    0.33
  -3   6 -18    0.26    0.42
   3   6 -18    0.23    0.42
  -3   6 -18    0.51    0.91
   3   6  18   -0.05    0.59
   3   6 -18    0.12    0.46
   3   6 -18    0.49    1.15
   3   6 -19   68.81    4.52
   3   6 -19   63.12    1.77
   3   6 -19   63.06    2.08
  -3   6 -19   61.60    2.08
   3  -6 -19   64.06    1.79
   3   6 -19   62.82    2.17
  -3   6  19   68.58    3.67
   3   6  19   63.16    2.49
  -3   6 -19   65.64    3.61
   3   6 -20  142.54    6.75
   3   6 -20  148.63    3.23
   3   6 -20  142.96    3.64
  -3   6 -20  152.53    3.69
   3  -6 -20  140.18    3.22
  -3   6  20  148.63    5.73
   3   6 -20  153.45    3.82
  -3   6 -20  152.54    5.80
   3   6  20  143.77    4.17
   3   6  21  233.98    5.90
   3  -6 -21  235.38    4.86
   3   6 -21  235.96    5.30
  -3   6 -21  245.60    5.37
  -3   6  21  258.31    7.96
   3   6 -21  245.82    5.47
  -3   6 -21  248.80    7.87
   3   6 -21  236.59    9.02
   3   6 -21  243.29    4.82
   3   6  22   43.68    2.10
   3  -6 -22   43.26    1.43
  -3   6 -22   45.22    1.76
   3   6 -22   44.54    1.74
   3   6 -22   44.48    1.82
  -3   6  22   44.69    3.04
  -3   6 -22   42.40    3.04
   3   6 -22   46.36    1.43
   3   6 -22   42.76    3.67
   3   6  23   28.16    1.67
   3  -6 -23   24.96    1.06
  -3   6 -23   26.22    1.36
   3   6 -23   25.10    1.32
   3   6 -23   27.09    1.42
  -3   6  23   26.28    2.39
  -3   6 -23   26.86    2.45
   3   6 -23   30.84    1.13
   3   6 -23   22.32    2.75
   3   6  24  177.79    4.76
   3   6 -24  186.55    4.41
  -3   6  24  181.84    6.57
   3  -6 -24  170.81    3.78
   3   6 -24  176.13    4.26
  -3   6 -24  186.55    4.34
   3   6 -24  166.88    7.32
   3   6 -24  177.96    3.73
  -3   6 -24  180.52    6.66
  -3   6  25    0.35    0.88
   3  -6 -25    0.70    0.42
  -3   6 -25    1.01    0.62
   3   6 -25    0.68    0.63
   3   6 -25    1.63    0.49
   3   6  25    1.26    0.67
   3  -6 -26  223.33    4.59
   3   6 -26  226.88    5.12
  -3   6 -26  232.50    5.15
   3   6  26  220.65    5.49
   3   6 -26  235.48    5.20
   3   6 -26  223.51    4.52
   3  -6 -27   18.39    0.88
  -3   6 -27   18.82    0.98
  -3   6 -27   17.45    0.80
  -3   6 -27   21.13    1.23
   3   6 -27   20.63    1.20
   3  -6 -28    7.28    0.58
  -3   6 -28    6.53    0.63
  -3   6 -28    6.26    0.49
   3   6 -28    6.24    0.77
  -3   6 -28    7.56    0.83
   3   6 -28    7.86    0.81
  -3   6 -29   24.29    1.06
   3  -6 -29   23.13    0.95
  -3   6 -29   26.79    1.33
   3   6 -29   25.03    1.29
   3   6 -29   25.11    1.24
   3  -6 -30   76.72    1.92
   3   6 -30   75.46    2.33
  -3   6 -30   80.72    2.38
   3   6 -30   77.06    2.26
   3  -6 -31   21.30    0.85
   3  -6 -31   22.24    1.04
  -3  -6 -31   21.65    1.03
   3   6 -31   19.44    1.10
  -3   6 -31   22.86    1.18
   3   6 -31   22.77    1.08
   3  -6 -32   30.34    1.18
  -3  -6 -32   30.58    1.18
   3  -6 -32   28.87    0.98
   3   6 -32   28.72    1.30
  -3   6 -32   28.32    1.29
   3   6 -32   26.83    1.12
   3  -6 -33    8.04    0.51
   3  -6 -33    9.49    0.67
  -3  -6 -33    9.36    0.66
  -3   6 -33    7.81    0.72
   3   6 -33    8.71    0.76
   3   6 -33    8.28    0.59
   3  -6 -34    0.31    0.25
   3   6 -34    0.25    0.44
  -3   6 -34    0.58    0.42
  -3  -6 -34    0.77    0.37
   3  -6 -34    0.37    0.36
   3   6 -35    7.55    0.64
  -3   6 -35    8.62    0.67
   3  -6 -35    9.47    0.59
  -3  -6 -35    9.23    0.58
  -3   6 -36    5.71    0.53
   3   6 -36    5.42    0.53
  -3  -6 -36    5.80    0.44
   3  -6 -36    5.58    0.44
   3   6 -37    4.10    0.44
  -3   6 -37    4.22    0.42
  -3  -6 -37    3.92    0.33
   3  -6 -37    4.39    0.35
   3   6 -38    3.42    0.41
  -3   7   0    0.08    0.80
   3   7   0   -0.11    0.51
  -3   7   0    0.48    0.66
  -3   7   0    0.09    0.46
   3   7   0   -0.08    0.49
  -3   7   1   28.83    2.15
  -3   7  -1   26.15    2.07
   3   7   1   23.16    1.37
   3   7  -1   25.64    1.41
  -3   7   1   25.31    1.13
  -3   7  -1   25.42    1.13
  -3   7  -1   24.26    2.09
   3   7   1   26.71    1.42
   3   7  -1   25.37    1.06
   3   7  -2   73.79    2.07
  -3   7   2   81.22    3.58
  -3   7  -2   77.66    3.56
   3   7  -2   71.09    2.50
  -3   7  -2   74.06    2.11
  -3   7  -2   78.97    3.86
   3   7  -2   77.52    1.91
   3   7  -2   77.35    1.99
   3   7   2   81.58    2.62
   3   7  -3   76.99    2.17
  -3   7   3   81.91    3.64
  -3   7  -3   86.35    3.74
   3   7   3   75.26    2.59
   3   7  -3   78.55    2.62
  -3   7  -3   81.85    2.21
   3   7  -3   81.50    2.00
  -3   7  -3   90.48    4.15
   3   7   3   79.52    2.66
   3   7  -3   85.32    2.13
   3   7  -4    0.77    0.37
  -3   7   4    1.23    0.87
  -3   7  -4    2.09    0.95
   3   7  -4    0.38    0.56
   3   7   4    1.24    0.63
   3   7  -4    0.31    0.40
  -3   7  -4    0.43    0.82
  -3   7  -4    0.61    0.49
  -3   7   4    0.95    0.50
   3   7   4    0.24    0.53
   3   7  -5   33.80    1.33
  -3   7   5   36.76    2.40
  -3   7   5   35.01    1.62
  -3   7  -5   33.39    1.31
   3   7   5   33.00    1.63
   3   7  -5   33.00    1.63
  -3   7   5   32.69    1.31
   3   7  -5   35.72    1.19
  -3   7  -5   34.42    2.61
   3   7   5   34.81    1.68
   3   7  -5   33.37    1.26
   3   7  -6    2.36    0.50
   3   7  -6    2.20    0.50
  -3   7   6    3.60    1.02
   3   7   6    2.36    0.68
   3   7  -6    2.90    0.71
   3   7  -6    2.56    0.51
  -3   7  -6    3.71    1.17
  -3   7   6    2.78    0.66
  -3   7   6    2.31    0.59
  -3   7  -6    2.90    0.60
   3   7   6    2.53    0.66
   3   7  -7  715.38   13.20
  -3   7   7  743.35   15.70
  -3   7   7  722.36   13.74
  -3   7   7  715.26   13.06
  -3   7  -7  714.94   13.03
   3   7   7  723.65   13.77
   3   7  -7  698.63   13.74
  -3   7  -7  755.86   16.82
   3   7  -7  739.01   12.85
   3   7  -7  726.04   13.11
  -3   7  -7  730.92   15.24
   3   7  -8  303.04    6.41
  -3   7   8  319.03    8.54
  -3   7   8  320.61    6.94
  -3   7   8  317.12    6.28
  -3   7  -8  310.27    6.23
   3   7   8  322.16    6.92
   3   7  -8  311.60    6.89
  -3   7  -8  329.65    9.54
  -3   7  -8  322.08    8.26
   3   7  -8  325.63    6.35
  -3   7  -9  228.51    6.54
   3   7  -9  225.11    4.72
   3   7  -9  210.25    4.76
  -3   7   9  218.52    5.22
  -3   7   9  223.04    6.73
   3   7   9  221.10    5.33
  -3   7  -9  210.94    7.37
   3   7   9  213.67    4.58
  -3   7   9  214.41    4.59
  -3   7  -9  216.99    4.58
   3   7   9  219.20    5.17
   3   7  -9  212.55    5.14
   3   7  10  115.60    2.87
   3   7  10  112.45    3.44
   3   7 -10  114.51    3.01
  -3   7  10  121.09    4.65
  -3   7  10  112.65    3.40
  -3   7 -10  125.41    5.43
   3   7 -10  118.98    2.69
  -3   7  10  111.80    2.82
   3   7  10  116.51    3.33
   3   7 -10  108.26    3.26
  -3   7 -10  109.25    2.77
  -3   7 -10  116.79    4.43
   3   7  11   61.61    2.42
   3   7 -11   65.46    2.10
  -3   7  11   66.86    3.39
  -3   7  11   65.29    2.45
   3   7 -11   60.24    2.10
  -3   7 -11   58.47    2.07
   3  -7 -11   64.16    1.85
  -3   7 -11   73.83    4.11
   3   7 -11   65.94    1.80
  -3   7 -11   63.74    1.89
   3   7  11   62.49    2.29
   3   7 -11   62.49    2.28
  -3   7  11   62.84    1.90
  -3   7 -11   67.01    3.30
   3   7  12   27.79    1.60
   3   7 -12   26.58    1.31
  -3   7  12   30.35    1.65
  -3   7  12   31.10    2.36
   3  -7 -12   26.47    1.12
   3   7 -12   34.37    1.48
  -3   7 -12   25.98    1.33
   3   7 -12   27.58    1.12
  -3   7 -12   29.44    2.68
  -3   7  12   25.61    1.16
   3   7  12   26.88    1.47
   3   7 -12   26.54    1.46
  -3   7 -12   26.10    1.15
  -3   7 -12   29.11    2.23
  -3   7 -13   53.74    3.08
  -3   7  13   55.68    3.16
  -3   7  13   50.43    2.20
  -3   7 -13   51.03    1.91
   3   7 -13   48.99    1.89
   3  -7 -13   51.69    1.61
   3   7 -13   55.03    1.61
   3   7  13   54.98    2.10
   3   7 -13   49.84    2.02
  -3   7  13   49.95    1.66
   3   7  13   52.02    2.23
  -3   7 -14   79.72    3.85
  -3   7  14   77.98    2.81
  -3   7  14   78.19    3.85
   3  -7 -14   75.46    2.05
  -3   7 -14   71.80    2.38
   3   7 -14   71.01    2.36
   3   7 -14   74.74    4.96
   3   7 -14   84.64    2.10
  -3   7 -14   86.47    4.72
   3   7  14   74.73    2.52
   3   7 -14   72.09    2.50
   3   7  14   78.25    2.84
   3   7  15  103.39    3.38
   3   7 -15  104.71    2.95
  -3   7  15  111.59    4.70
  -3   7  15  105.46    3.39
   3  -7 -15  101.11    2.53
  -3   7 -15  102.85    2.97
   3   7 -15  105.27    2.97
   3   7 -15  105.44    5.92
   3   7 -15  104.00    2.54
  -3   7 -15  113.14    5.54
   3   7  15  108.80    3.11
  -3   7 -15  104.05    4.58
   3   7 -16   78.07    2.49
  -3   7  16   85.31    4.06
  -3   7 -16   80.88    4.02
   3  -7 -16   79.62    2.10
  -3   7 -16   75.68    2.49
   3   7 -16   80.66    2.52
   3   7  16   78.62    2.92
   3   7 -16   75.14    5.05
   3   7 -16   81.10    2.13
   3   7 -17  107.44    3.03
  -3   7  17  108.31    4.69
  -3   7 -17  105.36    4.70
   3  -7 -17  100.90    2.50
  -3   7 -17  101.74    2.98
   3   7 -17  102.46    2.97
   3   7  17   98.68    3.40
   3   7 -17   98.90    5.85
   3   7 -17  107.75    2.57
   3   7 -18   54.87    2.05
  -3   7  18   55.62    3.29
  -3   7 -18   51.10    3.27
   3  -7 -18   52.66    1.59
  -3   7 -18   50.43    1.96
   3   7 -18   53.69    2.01
   3   7  18   49.28    2.31
   3   7 -18   51.63    4.18
   3   7 -18   52.80    1.64
  -3   7 -18   58.66    4.07
   3   7 -19   10.14    0.94
  -3   7  19    5.74    1.32
  -3   7 -19    6.43    1.39
   3  -7 -19    5.48    0.55
   3   7 -19    4.39    0.73
  -3   7 -19    5.47    0.76
   3   7  19    6.09    1.01
   3   7 -19    5.63    0.63
  -3   7 -19    4.58    1.55
   3   7 -19    5.24    1.76
   3   7 -20   11.69    1.05
  -3   7  20   11.48    1.70
  -3   7 -20   11.72    1.80
   3  -7 -20   10.94    0.70
  -3   7 -20   11.85    1.01
   3   7 -20   13.42    1.05
  -3   7 -20   13.33    2.19
   3   7 -20   11.82    0.82
   3   7 -20   12.50    2.34
   3   7  20   13.97    1.34
   3   7  21  164.29    4.71
   3   7 -21  174.10    4.30
  -3   7  21  167.00    6.22
  -3   7 -21  165.65    6.37
   3   7 -21  170.96    4.23
  -3   7 -21  175.76    4.27
   3   7 -21  169.67    7.72
   3   7 -21  173.75    3.69
  -3   7 -21  180.67    7.64
   3  -7 -21  162.50    3.61
   3   7  22  148.31    4.42
   3   7 -22  160.76    4.02
  -3   7  22  153.95    5.91
  -3   7 -22  151.37    6.08
  -3   7 -22  156.12    3.97
   3   7 -22  152.21    3.93
   3   7 -22  148.00    7.18
   3   7 -22  155.71    3.41
  -3   7 -22  155.62    7.09
   3  -7 -22  150.78    3.34
   3   7  23  134.86    4.14
   3   7 -23  145.21    3.77
  -3   7  23  137.67    5.57
   3   7 -23  139.82    3.70
  -3   7 -23  143.63    3.73
   3  -7 -23  137.40    3.11
   3   7 -23  126.34    6.60
   3   7 -23  142.81    3.19
  -3   7 -23  160.16    7.10
  -3   7 -23  146.59    5.91
   3   7 -24  198.74    4.10
  -3   7 -24  202.43    4.71
   3   7 -24  195.53    4.67
   3   7  24  195.10    5.16
   3  -7 -24  185.62    4.00
   3   7 -24  202.23    4.74
  -3   7 -25    2.17    0.69
   3   7 -25    2.17    0.67
   3  -7 -25    2.27    0.43
   3   7  25    2.01    0.75
   3   7 -25    2.43    0.56
   3   7 -25    2.91    0.74
  -3   7 -26  200.62    4.43
  -3   7 -26  208.97    4.78
   3   7 -26  203.43    4.75
   3  -7 -26  199.18    4.08
   3   7 -26  204.76    4.75
   3   7  26  194.76    5.10
  -3   7 -27    8.01    0.71
   3   7 -27   10.14    0.94
  -3   7 -27    8.24    0.86
   3  -7 -27    8.06    0.56
   3   7 -27    8.52    0.87
   3   7  27    7.82    0.97
  -3   7 -28    7.54    0.67
  -3   7 -28    8.24    0.85
   3   7 -28    7.68    0.84
   3  -7 -28    7.12    0.52
   3   7 -28    7.22    0.78
   3   7  28    7.25    0.88
  -3   7 -29   13.18    0.99
   3   7 -29   13.60    1.00
   3  -7 -29   13.68    0.65
   3   7 -29   12.02    0.89
  -3   7 -29   13.23    0.80
  -3   7 -30  155.07    3.68
   3   7 -30  159.09    3.70
   3  -7 -30  147.78    3.02
  -3   7 -30  149.57    3.28
   3   7 -30  151.64    3.51
  -3   7 -31  219.09    4.77
   3   7 -31  214.78    4.76
   3  -7 -31  220.19    4.47
  -3  -7 -31  215.80    4.45
   3   7 -31  218.74    4.57
  -3   7 -32    3.38    0.59
   3   7 -32    3.03    0.60
   3  -7 -32    3.74    0.48
  -3  -7 -32    4.06    0.49
   3   7 -32    3.68    0.48
  -3   7 -33   -0.20    0.44
   3   7 -33   -0.02    0.44
   3  -7 -33    0.22    0.33
  -3  -7 -33    0.12    0.32
   3   7 -33    0.14    0.29
  -3   7 -34    9.15    0.69
  -3  -7 -34   10.18    0.56
   3  -7 -34    9.78    0.56
   3   7  34   10.58    0.74
  -3  -7 -35    0.44    0.25
   3  -7 -35    0.80    0.27
   3   7  35    0.69    0.38
  -3  -7 -36    7.29    0.38
   3  -7 -36    6.93    0.38
   3   7  37    0.12    0.26
   3   8   0    0.11    0.31
  -3   8   0    1.93    1.06
   3   8   0    0.39    0.56
   3   8   0    0.66    0.42
  -3   8   0    0.34    0.59
   3   8   0    0.83    0.71
  -3   8   1  108.27    4.47
  -3   8  -1  100.33    4.34
   3   8  -1  103.53    3.23
   3   8   1  102.72    3.22
   3   8   1  100.94    2.36
   3   8  -1  102.80    2.40
   3   8   1  102.78    3.26
   3   8  -1  101.93    3.25
  -3   8   1  109.49    2.79
  -3   8  -1  104.42    2.77
   3   8  -1  100.14    2.61
   3   8  -2  186.33    4.17
  -3   8   2  184.35    6.20
  -3   8  -2  192.34    6.28
   3   8  -2  182.28    3.92
  -3   8  -2  188.63    6.97
   3   8   2  191.47    3.82
   3   8  -2  194.37    3.90
   3   8  -2  186.74    4.86
  -3   8  -2  190.39    4.27
   3   8  -2  185.61    4.78
   3   8   2  194.72    4.91
   3   8  -3 2005.48   34.42
  -3   8   3 2014.17   37.51
   3   8  -3 1963.13   34.12
  -3   8  -3 2064.52   39.07
   3   8   3 1957.24   33.89
   3   8  -3 2008.37   34.03
   3   8  -3 1941.98   35.24
  -3   8  -3 2053.28   34.48
   3   8  -3 2026.47   35.22
   3   8   3 2060.32   35.40
   3   8  -4  235.42    5.09
  -3   8   4  245.23    5.76
  -3   8   4  246.44    7.31
   3   8  -4  235.13    4.85
   3   8   4  236.78    4.60
  -3   8  -4  242.40    8.19
   3   8  -4  235.51    4.75
  -3   8  -4  238.31    5.12
   3   8   4  241.85    5.79
   3   8  -4  232.93    5.75
  -3   8   4  239.65    5.13
   3   8  -4  246.46    5.69
   3   8   4  254.58    5.88
   3   8  -5   74.59    2.23
  -3   8   5   79.17    3.77
  -3   8   5   75.43    2.70
   3   8  -5   73.71    2.06
   3   8  -5   75.21    1.98
  -3   8  -5   80.40    4.40
  -3   8   5   75.93    2.28
  -3   8  -5   79.36    2.30
   3   8   5   75.59    2.73
   3   8  -5   74.44    2.72
   3   8  -5   73.62    2.58
   3   8   5   75.49    2.75
   3   8   6    0.83    0.71
   3   8  -6    0.88    0.69
   3   8  -6    1.66    0.52
  -3   8   6    1.04    0.68
  -3   8  -6    1.23    1.07
   3   8  -6    1.04    0.47
  -3   8   6    0.84    0.95
   3   8  -6    1.32    0.43
  -3   8  -6    0.29    0.61
  -3   8   6    3.47    0.71
   3   8  -6    2.06    0.63
   3   8   6    1.75    0.76
   3   8  -7  146.96    3.39
  -3   8   7  141.39    4.06
  -3   8   7  144.10    5.32
   3   8  -7  143.06    3.55
   3   8  -7  146.93    3.22
  -3   8  -7  144.91    6.25
   3   8   7  141.04    4.03
   3   8  -7  142.38    4.04
  -3   8   7  145.50    3.49
  -3   8  -7  142.02    3.46
   3   8   7  143.06    4.14
   3   8  -8  501.32    9.89
   3   8  -8  526.71    9.47
  -3   8  -8  534.64   14.04
  -3   8   8  512.50   10.58
  -3   8   8  523.28   12.45
  -3   8   8  505.71    9.76
   3   8   8  519.80   10.54
   3   8  -8  503.49   10.48
   3   8  -8  527.53    9.75
   3   8  -9  263.90    5.64
  -3   8   9  249.87    6.16
  -3   8   9  254.64    7.66
  -3   8  -9  266.64    9.07
   3   8   9  261.20    6.13
   3   8  -9  249.74    6.07
   3   8  -9  262.96    5.44
   3   8 -10   55.20    1.86
  -3   8  10   57.53    3.23
  -3   8  10   54.02    2.33
   3  -8 -10   51.06    1.70
  -3   8 -10   54.90    3.90
   3   8  10   49.96    2.34
   3   8  10   56.22    2.30
   3   8 -10   49.46    2.20
   3   8  11    0.34    0.62
   3   8 -11    0.22    0.65
   3   8 -11    0.99    0.58
  -3   8 -11    1.08    1.16
   3  -8 -11    0.91    0.43
   3   8 -11    0.22    0.51
   3   8 -11    1.58    0.59
  -3   8  11    2.56    1.02
  -3   8  11    2.94    0.83
   3   8  11    0.82    0.78
   3   8  11    0.69    0.39
   3   8  12   59.44    2.33
   3   8 -12   56.04    2.28
  -3   8 -12   62.58    4.18
   3   8 -12   59.00    1.77
   3  -8 -12   57.21    1.74
   3   8 -12   58.16    1.98
   3   8 -12   60.88    2.10
  -3   8  12   60.77    3.34
  -3   8  12   58.26    2.49
   3   8  12   58.03    2.50
   3   8  12   54.78    1.83
   3   8  13  107.85    3.33
   3   8 -13  101.72    3.27
  -3   8 -13  112.20    5.72
   3   8 -13  110.88    2.69
   3  -8 -13  108.00    2.64
   3   8 -13  112.88    2.99
   3   8 -13  112.81    3.10
  -3   8  13  112.41    4.71
  -3   8  13  110.70    3.60
   3   8  13  106.90    2.84
   3   8  13  111.14    3.61
   3   8  14   25.70    1.70
   3   8  14   25.11    1.48
   3   8 -14   25.46    1.49
  -3   8 -14   25.89    2.77
   3   8 -14   26.75    1.16
   3  -8 -14   24.13    1.04
  -3   8  14   23.90    1.68
  -3   8  14   23.63    2.18
   3   8 -14   27.20    1.33
   3   8  14   25.23    1.22
   3   8  15   41.12    1.87
  -3   8  15   45.80    2.96
  -3   8  15   40.88    2.12
  -3   8 -15   47.26    3.73
   3   8 -15   42.91    1.48
   3  -8 -15   39.22    1.36
   3   8  15   41.90    1.61
   3   8  15   41.76    2.17
   3  -8 -16   75.72    2.06
  -3   8 -16   81.92    4.95
   3   8 -16   83.95    2.18
   3   8  16   78.63    3.04
  -3   8  16   82.51    4.07
   3   8 -17  175.86    4.29
  -3   8  17  155.38    5.92
   3   8 -17  174.38    3.75
  -3   8 -17  174.88    7.54
   3   8 -17  160.77    4.29
   3  -8 -17  163.46    3.61
   3   8  17  175.59    4.88
  -3   8 -17  180.93    6.50
   3   8 -18   29.30    1.51
  -3   8  18   25.65    2.33
  -3   8 -18   30.06    3.12
   3   8 -18   27.75    1.19
   3  -8 -18   26.83    1.06
   3   8 -18   27.29    1.54
  -3   8 -18   26.13    1.51
   3   8  18   26.47    1.80
  -3   8 -18   27.15    2.51
   3   8 -19   88.28    2.73
  -3   8  19   83.57    4.12
   3  -8 -19   78.83    2.08
  -3   8 -19   80.15    2.72
   3   8 -19   77.99    2.69
  -3   8 -19   90.53    4.48
   3   8  19   85.41    3.18
  -3   8 -19   90.15    5.30
   3   8 -19   87.43    2.27
  -3   8 -20    7.68    0.97
   3   8 -20    7.60    0.98
   3  -8 -20    7.53    0.58
   3   8 -20    8.60    0.81
  -3   8 -20    6.13    1.69
   3   8  20    6.55    1.18
   3   8 -20    6.72    0.92
  -3   8 -21  226.07    5.39
   3   8 -21  227.45    5.40
   3  -8 -21  223.32    4.55
   3   8 -21  234.43    4.76
   3   8  21  224.98    5.89
   3   8 -21  240.59    5.37
   3   8 -22   24.94    1.45
  -3   8 -22   24.85    1.46
   3  -8 -22   22.72    0.92
   3   8 -22   24.72    1.14
   3   8  22   22.37    1.61
   3   8 -22   25.51    1.44
  -3   8 -23   55.67    2.15
   3   8 -23   57.17    2.18
   3  -8 -23   53.40    1.52
   3   8 -23   60.93    1.78
   3   8 -23   59.16    2.15
   3   8  23   55.78    2.45
   3  -8 -24   17.24    0.77
  -3   8 -24   17.00    1.21
   3   8 -24   16.93    1.22
   3   8 -24   19.14    1.25
   3   8  24   20.89    1.51
   3  -8 -25    8.04    0.53
   3   8 -25    7.90    0.89
  -3   8 -25    7.69    0.91
   3   8 -25    8.95    0.93
   3   8  25    8.68    1.03
  -3   8 -25    7.14    0.72
  -3   8 -26    9.23    0.92
   3   8 -26    7.29    0.87
   3   8 -26    9.11    0.85
   3   8  26    5.82    0.90
  -3   8 -26    7.05    0.72
   3   8  27    1.97    0.68
   3   8 -27    2.64    0.64
  -3   8 -27    2.15    0.54
   3   8 -27    1.64    0.65
  -3   8 -27    1.53    0.64
   3   8 -28   41.82    1.71
   3   8  28   50.34    1.73
   3   8 -28   49.72    1.72
   3   8  28   41.83    1.86
  -3   8 -28   48.74    1.57
   3   8 -29   65.59    1.98
  -3   8 -29   63.36    1.78
   3   8 -29   64.62    1.93
   3   8  29   63.58    1.96
  -3   8  29   57.44    1.92
  -3   8  30   14.43    0.87
   3   8 -30   18.07    0.99
   3  -8 -30   17.70    0.83
   3   8  30   18.55    0.99
  -3   8 -30   16.84    0.80
   3   8 -30   17.70    0.94
   3   8 -31   33.00    1.29
   3   8  31   34.87    1.28
  -3   8 -31   32.26    1.04
   3   8 -31   33.91    1.19
   3  -8 -31   33.83    1.10
  -3  -8 -31   33.36    1.09
   3   8 -32    2.42    0.38
   3   8 -32    2.07    0.47
   3  -8 -32    2.36    0.37
  -3  -8 -32    2.66    0.37
   3   8  32    2.43    0.45
   3   8 -33    0.47    0.25
   3   8  33    0.15    0.32
   3   8 -33   -0.18    0.39
  -3  -8 -33    0.14    0.23
   3  -8 -33    0.11    0.24
   3   8  34    3.49    0.38
  -3  -8 -34    2.80    0.28
   3  -8 -34    3.19    0.29
   3   8  35   51.13    1.09
   3   8 -35   21.76    0.85
   3   9   0    5.52    0.58
   3   9   0    0.65    0.46
  -3   9   0    0.69    0.91
   3   9   0    1.58    0.89
   3   9   0    6.97    0.95
   3   9  -1  114.25    2.95
   3   9   1  116.98    2.71
   3   9  -1  121.12    2.76
  -3   9   1  131.18    3.83
  -3   9   1  122.44    4.90
   3   9   1  114.91    3.74
   3   9  -1  125.49    3.82
   3   9  -1  123.26    3.72
   3   9   1  128.09    3.80
   3   9  -2  751.67   13.97
   3   9   2  736.17   13.50
   3   9  -2  791.34   13.63
  -3   9   2  811.94   15.02
  -3   9   2  747.69   16.84
   3   9  -2  765.28   15.01
   3   9  -2  780.49   14.91
   3   9   2  789.16   15.01
   3   9  -3  268.40    5.63
   3   9   3  258.59    5.15
   3   9  -3  276.16    5.32
  -3   9   3  260.43    7.91
  -3   9   3  276.57    6.47
   3   9  -3  263.62    6.47
   3   9  -3  265.46    6.33
   3   9   3  278.06    6.52
   3   9  -4  819.58   15.16
   3   9   4  816.74   14.58
   3   9  -4  849.69   14.78
  -3   9   4  852.48   16.14
  -3   9   4  817.15   18.01
   3   9   4  832.42   16.10
   3   9  -4  829.48   16.10
   3   9   4  855.49   16.21
   3   9  -4  855.59   15.99
   3   9  -5    1.21    0.54
  -3   9   5    2.78    1.09
  -3   9   5    2.27    0.90
   3   9  -5    2.10    0.60
   3   9   5    2.30    0.90
   3   9  -5    2.06    0.89
   3   9  -5    2.13    0.71
   3   9   5    1.51    0.80
   3   9  -6  367.72    7.17
   3   9  -6  375.42    7.60
  -3   9   6  384.07    8.41
  -3   9   6  366.79    9.96
   3   9  -6  366.55    8.07
   3   9  -6  388.90    7.19
  -3   9  -6  353.06   11.43
   3   9   6  384.68    8.40
   3   9  -6  372.35    8.34
   3   9   6  388.22    8.50
   3   9  -7  256.45    5.72
  -3   9   7  267.23    6.50
  -3   9   7  263.32    7.94
   3   9   7  270.47    6.45
   3   9  -7  266.59    6.42
   3   9  -7  272.77    5.35
  -3   9  -7  261.53    9.37
   3   9  -7  260.68    5.36
   3   9   7  276.47    6.61
   3   9  -8   49.54    1.87
  -3   9   8   49.50    2.34
  -3   9   8   49.24    3.06
   3   9   8   48.55    2.27
   3   9  -8   47.73    2.22
   3   9  -8   51.29    1.64
  -3   9  -8   49.32    3.84
   3   9   8   53.55    2.40
   3   9  -8   48.71    1.61
   3   9  -9   47.51    1.84
  -3   9   9   49.20    3.05
  -3   9   9   51.26    2.36
   3   9   9   50.05    2.27
   3   9  -9   47.85    2.21
   3   9  -9   49.07    1.61
  -3   9  -9   49.78    3.82
   3  -9  -9   45.02    1.60
   3   9  -9   51.02    1.66
   3   9 -10  249.40    5.51
  -3   9  10  244.00    7.56
  -3   9  10  250.98    6.25
   3   9  10  252.61    6.05
   3   9 -10  245.43    5.99
  -3   9 -10  241.31    9.16
   3  -9 -10  241.26    5.05
   3   9 -10  246.48    5.17
   3   9 -11   44.52    1.78
  -3   9  11   39.64    2.76
  -3   9  11   42.15    2.20
   3   9  11   42.49    2.04
   3   9 -11   41.27    2.02
  -3   9 -11   36.78    3.45
   3  -9 -11   39.94    1.40
   3   9 -11   43.25    1.56
   3   9 -12   38.54    1.50
   3   9 -12   37.15    1.66
  -3   9  12   33.73    2.56
  -3   9  12   37.58    2.12
   3   9  12   40.90    1.96
   3   9 -12   38.28    1.92
   3  -9 -12   38.42    1.33
   3   9  12   39.64    2.12
   3   9 -13   12.75    0.95
   3   9 -13   14.26    1.08
  -3   9  13   13.26    1.70
  -3   9  13   15.85    1.46
   3   9  13   15.52    1.25
   3   9 -13   12.60    1.17
   3   9 -13   14.74    0.94
  -3   9 -13   12.80    2.27
   3  -9 -13   14.51    0.78
   3   9  13   14.53    1.43
   3   9 -14    0.49    0.51
   3   9 -14    2.36    0.69
  -3   9  14    0.20    0.75
  -3   9  14    0.66    0.85
   3   9  14    0.74    0.67
   3   9 -14    0.04    0.63
  -3   9 -14   -0.54    1.28
   3   9 -14    1.05    0.58
   3  -9 -14    0.79    0.35
   3   9  14    0.11    0.84
   3  -9 -15    1.78    0.39
   3   9 -15    1.44    0.64
  -3   9  15    0.81    0.74
  -3   9 -15    1.26    1.34
   3   9 -15    1.88    0.64
   3   9  15    2.01    0.48
   3   9  15    1.24    0.89
   3   9 -15    1.54    0.56
   3   9  16   40.19    2.21
   3  -9 -16   36.68    1.24
   3   9 -16   42.72    1.49
  -3   9 -16   38.85    3.63
   3   9  16   38.36    1.46
   3   9 -16   41.32    1.61
   3   9  17   30.42    1.91
   3   9  17   30.05    1.28
   3  -9 -17   27.93    1.05
   3   9 -17   32.33    1.33
   3   9 -17   30.79    1.39
   3   9  18   21.57    1.09
   3   9 -18   22.49    1.19
   3   9 -18   23.60    1.16
  -3   9  18   23.11    1.13
   3   9  18   22.61    1.70
   3   9  19   41.37    1.55
   3   9 -19   41.28    1.82
   3   9 -19   42.58    1.65
   3   9 -19   45.89    1.58
   3   9  19   40.82    2.17
   3   9  20    5.51    0.65
   3   9 -20    5.67    0.84
   3   9 -20    5.49    0.74
   3   9 -20    5.67    0.76
   3   9  20    6.51    1.08
   3   9 -21   71.12    2.18
   3   9 -21   72.25    2.42
   3   9  21   72.01    2.83
   3   9  21   68.26    2.10
   3   9 -22    1.49    0.59
   3   9 -22    1.84    0.77
   3   9  22    2.58    0.88
   3   9  22    1.46    0.51
   3   9 -23  434.09    8.25
  -3   9 -23  435.81    8.28
   3   9 -23  431.93    8.51
   3   9  23  406.25    9.04
   3   9  23  407.26    8.13
  -3   9 -24    8.44    0.80
   3   9 -24    7.02    0.75
   3   9 -24    7.25    0.85
   3   9  24    8.07    1.05
   3   9  24    7.19    0.69
   3   9 -25   41.85    1.51
  -3   9 -25   39.26    1.48
   3   9 -25   39.50    1.60
   3   9  25   36.04    1.83
   3   9  25   38.47    1.41
   3   9 -26  111.61    2.79
  -3   9 -26  117.34    2.82
   3   9 -26  111.81    2.93
   3   9  26  110.46    3.28
   3   9  26  109.71    2.73
  -3   9 -27   50.89    1.63
   3   9 -27   51.62    1.64
   3   9 -27   54.11    1.76
  -3   9  27   55.39    1.87
   3   9  27   53.71    1.62
   3   9 -28   87.17    2.20
   3   9 -28   87.58    2.29
  -3   9 -28   88.72    2.18
  -3   9  28   83.94    2.36
   3   9  28   86.75    2.14
   3   9 -29    6.31    0.58
  -3   9  29    6.59    0.63
   3   9  29    6.22    0.53
   3   9  29    4.79    0.60
  -3   9 -29    7.23    0.55
   3   9 -29    7.49    0.64
  -3   9 -30   12.29    0.61
   3   9 -30   12.49    0.70
   3   9 -30   11.05    0.65
   3   9  30   11.39    0.61
   3  -9 -30   12.24    0.59
  -3  -9 -30   11.38    0.57
  -3   9  30   10.63    0.68
   3   9 -31   13.13    0.64
  -3   9 -31   11.05    0.51
   3   9 -31   10.39    0.60
   3   9  31   12.07    0.57
   3  -9 -31   13.11    0.55
  -3  -9 -31   13.46    0.54
   3   9 -32    1.65    0.27
   3  -9 -32    2.14    0.24
  -3  -9 -32    1.75    0.22
   3  10   0    0.67    0.68
   3  10   0    2.21    0.95
  -3  10   0   -0.05    0.89
   3  10   0    0.56    0.48
   3  10  -1    6.75    0.63
  -3  10   1    6.39    1.16
  -3  10  -1    6.91    1.17
   3  10   1    6.43    0.64
   3  10  -1    5.99    0.69
   3  10  -1    8.64    1.06
   3  10   1    6.93    1.05
   3  10   1    7.40    1.13
   3  10  -1    7.66    1.20
   3  10  -2  600.17   11.53
   3  10   2  602.38   11.17
   3  10  -2  630.19   11.31
  -3  10   2  654.51   12.79
  -3  10  -2  646.57   12.71
   3  10  -2  637.84   12.59
   3  10   2  656.38   12.79
   3  10  -2  629.64   12.69
   3  10  -3    2.52    0.56
   3  10   3    2.48    0.51
   3  10  -3    2.09    0.64
  -3  10   3    2.69    0.98
   3  10   3    4.43    0.99
   3  10  -3    2.57    0.78
   3  10  -3    2.19    0.97
   3  10  -4   84.63    2.44
  -3  10   4   86.14    3.19
  -3  10   4   83.58    3.94
   3  10  -4   84.07    2.23
   3  10  -4   80.50    2.90
   3  10   4   89.05    3.19
   3  10   4   82.14    3.10
   3  10  -4   85.04    3.13
   3  10  -5   45.17    1.70
  -3  10   5   47.13    2.34
  -3  10   5   43.13    2.80
   3  10  -5   46.44    2.05
   3  10  -5   47.97    1.58
   3  10   5   46.03    2.27
   3  10   5   44.76    2.23
   3  10  -5   46.99    2.27
  -3  10   6    7.98    1.21
  -3  10   6    6.98    1.31
   3  10   6    7.74    1.15
   3  10  -6    7.73    1.12
   3  10  -6    7.58    0.80
   3  10  -6    7.18    0.76
   3  10   6    7.71    1.16
   3  10  -7  167.10    3.91
  -3  10   7  150.69    5.56
  -3  10   7  162.41    4.70
   3  10   7  159.52    4.53
   3  10  -7  165.61    4.59
   3  10  -7  168.61    3.60
   3  10   7  166.52    4.73
   3  10  -8    2.20    0.61
  -3  10   8    3.21    1.02
  -3  10   8    3.86    1.08
   3  10   8    2.45    0.91
   3  10  -8    1.85    0.87
   3  10  -8    2.02    0.62
   3 -10  -8    2.10    0.46
   3  10   8    2.43    0.90
   3  10  -9   -0.06    0.51
  -3  10   9    0.39    0.86
   3  10   9   -0.05    0.75
   3  10  -9    0.05    0.77
   3  10  -9    0.82    0.65
   3 -10  -9    0.79    0.38
   3  10   9    0.57    0.83
   3  10 -10   70.70    2.33
  -3  10  10   70.96    2.95
   3  10  10   73.30    2.77
   3  10 -10   70.85    2.74
   3  10 -10   76.98    2.12
   3 -10 -10   67.49    1.88
   3  10  10   71.24    2.95
   3  10 -11   71.42    2.12
   3  10  11   78.91    2.82
   3  10 -11   75.38    2.77
   3  10 -11   74.98    2.41
  -3  10  11   73.67    3.01
   3  10 -12    0.88    0.58
   3  10  12    0.32    0.68
   3  10 -12    0.23    0.70
   3  10 -12    0.59    0.36
  -3  10  12    0.84    0.91
   3  10 -13   24.46    1.05
  -3  10  13   23.62    1.73
   3  10  13   24.98    1.77
   3  10  13   24.27    1.50
   3  10 -13   25.41    1.36
   3  10 -14    4.43    0.74
   3  10 -14    3.92    0.75
   3  10 -14    3.94    0.54
  -3  10 -14    6.29    0.76
   3  10  14    4.91    1.04
   3  10 -15    6.16    0.80
   3  10 -15    7.05    0.82
   3  10 -15    5.41    0.58
  -3  10  15    6.70    0.78
  -3  10 -15    5.88    0.72
   3  10  15    6.36    1.10
   3  10 -16    0.95    0.64
   3  10 -16    1.31    0.69
  -3  10  16    1.24    0.54
   3  10 -16    0.84    0.42
   3  10  16    1.16    0.87
   3  10 -17   34.00    1.30
  -3  10  17   35.28    1.42
   3  10  17   37.43    2.07
   3  10 -17   37.10    1.63
   3  10 -18    0.04    0.39
   3  10  18    1.27    0.81
  -3  10 -19    6.92    0.78
   3  10 -19    6.61    0.62
   3  10  19    7.83    1.10
  -3  10 -20   27.58    1.29
   3  10 -20   24.02    1.06
   3  10  20   25.10    1.64
   3  10 -21  110.47    2.70
   3  10  21  115.48    3.60
   3  10 -21  111.94    3.05
   3  10 -22    0.30    0.38
   3  10  22    0.64    0.76
   3  10 -22    0.45    0.57
  -3  10 -22    0.81    0.56
  -3  10 -23   73.04    2.07
   3  10 -23   64.48    1.80
   3  10  23   68.90    2.52
   3  10 -23   68.01    2.11
  -3  10 -24   69.91    1.93
   3  10  24   66.25    2.39
  -3  10  24   73.69    2.25
   3  10 -24   66.75    2.01
  -3  10 -25    5.64    0.61
   3  10 -25    5.52    0.63
   3  10  25    4.55    0.80
  -3  10  25    3.67    0.65
   3  10 -26    2.35    0.51
  -3  10 -26    2.20    0.47
   3  10  26    1.36    0.58
  -3  10  26    2.52    0.55
  -3  10 -27   28.83    1.03
   3  10 -27   27.15    1.07
  -3  10  27   26.82    1.13
  -3  10 -28   22.90    0.84
   3  10 -28   23.85    0.91
   3 -10 -28   21.21    0.72
  -3  10  28   20.52    0.94
  -3  10 -29   15.62    0.64
   3 -10 -29   15.43    0.55
  -3 -10 -29   15.29    0.54
   3  10 -30    3.55    0.32
   3  11   0   -0.52    0.96
   3  11   0    0.40    0.68
  -3  11   0    0.16    0.86
  -3  11  -1    0.31    0.89
   3  11   1    0.05    0.92
   3  11  -1    0.31    0.93
   3  11  -1    1.42    0.70
   3  11   1    0.31    0.70
  -3  11   1    0.42    0.91
   3  11  -2    9.43    1.21
   3  11   2   10.84    1.17
   3  11  -2    9.14    1.05
  -3  11  -2   11.69    1.35
  -3  11   2    8.93    1.25
  -3  11   3   14.75    1.51
  -3  11  -3   16.85    1.52
   3  11   3   15.05    1.35
   3  11  -3   14.64    1.44
   3  11  -3   14.65    1.21
   3  11  -3   14.52    0.85
   3  11  -4  443.94    8.24
  -3  11   4  471.23    9.59
   3  11   4  472.98    9.53
   3  11  -4  430.55    8.94
   3  11   4  435.99    9.34
   3  11  -4  455.73    9.43
   3  11   5   35.20    1.99
   3  11  -5   33.36    1.37
   3  11   5   34.73    1.97
   3  11  -5   34.59    1.97
  -3  11   5   38.52    2.16
   3  11   6    6.66    1.09
   3  11  -6    7.62    0.73
   3  11   6    6.62    1.09
   3  11  -6    7.85    1.15
  -3  11   6    6.89    1.22
   3  11   7   12.14    1.29
   3  11  -7   10.06    0.82
   3  11   7   10.06    1.21
   3  11  -7   10.32    1.20
  -3  11   7   11.20    1.32
   3  11   8    2.40    0.87
   3  11  -8    0.93    0.49
   3  11   8    1.10    0.82
   3  11  -8    0.05    0.85
  -3  11   8    1.13    0.92
   3  11   9    6.72    1.06
   3  11  -9    8.47    0.78
   3  11   9    5.45    0.95
   3  11  -9    5.58    0.99
  -3  11   9    5.38    1.13
   3  11  10   12.93    1.34
   3  11 -10   12.86    0.92
  -3  11 -10   11.90    1.03
   3  11  10   11.83    1.17
   3  11 -10   10.39    1.15
  -3  11  10   11.94    1.31
   3  11  11    5.64    1.05
   3  11 -11    5.29    0.68
  -3  11  11    5.31    1.10
  -3  11 -11    5.66    0.82
   3  11  11    4.03    0.86
  -3  11  11    5.19    0.81
  -3  11  12   40.88    1.71
  -3  11 -12   42.90    1.71
   3  11 -12   39.15    1.60
  -3  11  13    8.67    0.85
  -3  11 -13    9.20    0.83
   3  11 -13    8.04    0.82
  -3  11  14    1.44    0.58
  -3  11 -14    0.79    0.50
   3  11 -14    0.65    0.52
  -3  11  15   23.54    1.19
  -3  11 -15   23.65    1.17
   3  11  15   25.22    1.68
   3  11 -15   22.76    1.20
  -3  11  16   20.77    1.06
   3  11 -16   21.99    1.16
   3  11  16   21.48    1.56
   3  11 -17  126.00    3.20
   3  11  17  127.75    3.86
   3  11 -18   13.18    0.93
   3  11  18   14.41    1.31
  -3  11 -18   15.46    0.93
   3  11 -19    0.41    0.50
  -3  11 -19    0.35    0.49
   3  11  19    0.76    0.76
  -3  11 -20    3.15    0.59
  -3  11  20    3.85    0.73
   3  11  20    2.66    0.82
  -3  11  21   79.72    2.40
   3  11  21   74.05    2.59
  -3  11 -21   77.50    2.12
   3  11  22   21.29    1.32
  -3  11  22   23.14    1.19
  -3  11 -22   23.90    1.04
   3  11  23    0.88    0.58
  -3  11  23    0.85    0.49
   3  11 -23    0.45    0.41
  -3  11 -23    0.65    0.40
  -3  11  24   11.57    0.81
  -3  11 -24   10.61    0.67
   3  11 -24    9.87    0.67
  -3  11 -25   31.51    1.10
  -3  11 -25   33.19    1.09
   3  11 -25   33.91    1.11
  -3  11 -26    3.49    0.38
  -3  11 -26    4.71    0.41
   3  11 -26    4.17    0.42
  -3  11  26    3.60    0.46
   3  11 -27    0.73    0.25
  -3  11 -27    1.07    0.24
  -3  11  27    0.47    0.30
   3  12   0   -0.74    0.85
  -3  12   0    0.90    0.78
   3  12   0   -0.20    0.61
  -3  12   0    0.19    0.85
  -3  12  -1   39.34    1.97
  -3  12   1   42.79    2.04
  -3  12   1   37.46    1.31
   3  12  -1   37.75    1.63
   3  12   1   39.94    1.77
  -3  12   1   45.76    1.80
  -3  12  -1   40.43    1.72
   3  12   1   39.94    1.89
   3  12  -1   40.15    1.93
  -3  12   2   11.69    1.30
  -3  12   2   10.14    0.80
  -3  12  -2    8.79    0.63
   3  12   2   10.21    1.05
  -3  12  -2   10.67    1.07
   3  12  -2   10.62    1.21
   3  12   3    2.46    0.77
  -3  12   3    2.16    0.54
  -3  12   3    2.95    1.00
   3  12  -3    1.87    0.91
  -3  12  -3    2.48    0.77
  -3  12  -3    1.46    0.43
   3  12   4    3.60    0.86
  -3  12   4    1.40    0.53
  -3  12   4    2.82    0.98
   3  12   4    2.43    0.88
   3  12  -4    1.75    0.83
  -3  12  -4    2.52    0.79
  -3  12  -4    1.76    0.46
  -3  12   5    2.35    0.56
   3  12   5    1.40    0.71
  -3  12   5    1.40    0.94
   3  12   5    2.52    0.91
   3  12  -5    1.94    0.84
  -3  12   5    3.06    0.80
  -3  12  -5    2.74    0.78
  -3  12  -5    1.62    0.46
  -3  12   6   33.20    1.92
  -3  12  -6   28.51    1.21
  -3  12   6   32.90    1.59
   3  12   6   32.77    1.75
   3  12  -6   32.39    1.74
  -3  12  -6   32.91    1.57
   3  12   6   33.41    1.80
  -3  12   6   34.67    1.50
  -3  12   7    6.72    1.10
  -3  12  -7    5.38    0.60
  -3  12  -7    5.01    0.99
  -3  12   7    6.36    0.87
  -3  12  -7    7.61    0.89
   3  12   7    5.94    0.96
  -3  12   7    5.97    0.75
   3  12  -8   42.77    1.47
  -3  12   8   48.58    2.24
  -3  12  -8   49.54    2.12
  -3  12  -8   49.93    1.61
  -3  12  -8   48.57    1.87
  -3  12   8   50.36    1.90
   3  12   8   52.06    2.24
  -3  12   8   50.01    1.85
  -3  12   9    0.42    0.85
  -3  12   9    0.61    0.55
   3  12   9    0.56    0.71
  -3  12  -9    0.16    0.75
  -3  12   9    0.44    0.61
  -3  12  -9    0.80    0.59
  -3  12  -9    0.40    0.45
   3  12  -9    0.11    0.38
  -3  12 -10   55.09    1.74
  -3  12 -10   58.95    2.24
  -3  12  10   56.56    1.99
  -3  12 -10   55.96    1.96
   3  12  10   59.11    2.39
  -3  12  10   60.74    2.07
   3  12 -11   11.01    0.76
  -3  12 -11   13.90    0.87
  -3  12 -11   14.06    1.15
  -3  12  11   12.97    0.96
  -3  12 -11   12.30    0.93
   3  12  11   14.25    1.25
  -3  12  11   13.97    1.03
   3  12 -12   21.82    1.05
  -3  12 -12   27.18    1.50
  -3  12 -12   25.31    1.12
  -3  12  12   23.10    1.19
  -3  12 -12   23.43    1.17
   3  12  12   25.60    1.57
  -3  12  12   28.57    1.38
  -3  12  13    0.96    0.56
   3  12  13    0.97    0.70
  -3  12 -13    0.76    0.68
  -3  12 -13    0.35    0.44
  -3  12  13    0.83    0.52
   3  12 -13    0.54    0.41
  -3  12 -13    0.50    0.43
   3  12 -14  100.70    2.57
  -3  12 -14  113.45    2.67
  -3  12 -14  113.67    3.07
  -3  12  14  101.56    2.67
  -3  12 -14   97.40    2.58
  -3  12  14  114.83    3.00
  -3  12 -15   11.20    0.76
  -3  12 -15    9.57    0.92
   3  12 -15    8.22    0.66
  -3  12  15   10.07    0.89
  -3  12 -16   40.57    1.39
   3  12 -16   38.41    1.35
  -3  12  16   43.21    1.64
  -3  12 -16   42.37    1.66
   3  12  17    2.80    0.77
   3  12 -17    2.06    0.46
  -3  12 -17    2.28    0.50
  -3  12 -17    2.90    0.63
   3  12 -18    4.98    0.54
   3  12  18    6.18    0.83
  -3  12 -18    6.54    0.69
   3  12  19    1.63    0.63
  -3  12 -19    1.78    0.51
   3  12 -19    1.66    0.40
   3  12  20    1.50    0.58
  -3  12  20    2.17    0.54
  -3  12 -20    2.04    0.47
   3  12 -20    1.85    0.40
  -3  12 -20    1.59    0.42
   3  12  21   16.79    1.03
  -3  12 -21   19.25    0.81
   3  12 -21   19.02    0.78
  -3  12  21   18.88    0.97
  -3  12 -21   18.61    0.85
   3  12 -22    0.95    0.30
  -3  12 -22    0.89    0.31
  -3  12 -22    0.62    0.29
  -3  12  22    1.37    0.44
   3  12  22    0.54    0.44
  -3  12 -23   28.29    0.87
  -3  12  23   28.70    1.02
  -3  12  24    1.75    0.33
  -3  13   0    2.22    0.78
  -3  13   1  289.08    6.15
  -3  13  -1  293.79    6.16
  -3  13   2   80.16    2.67
  -3  13  -2   75.47    2.36
   3  13   3    4.39    0.65
  -3  13   3    4.61    0.92
  -3  13  -3    5.40    0.79
   3  13   4   19.18    1.14
  -3  13   4   21.28    1.41
  -3  13  -4   20.62    1.19
   3  13   5  217.11    5.06
  -3  13   5  234.37    5.36
  -3  13  -5  225.47    5.22
  -3  13   5  230.46    5.00
  -3  13  -5  222.61    4.94
   3  13   6   25.36    1.36
  -3  13   6   26.61    1.32
  -3  13  -6   27.35    1.31
  -3  13  -6   27.79    1.48
  -3  13  -7    1.73    0.72
  -3  13  -7    0.54    0.29
  -3  13   7    1.44    0.59
  -3  13  -7    1.28    0.57
  -3  13   7    1.30    0.46
   3  13   7    1.02    0.61
  -3  13  -8   12.90    1.03
  -3  13   8   12.84    0.83
   3  13   8   12.73    1.02
  -3  13   8   12.15    0.90
  -3  13  -8   12.76    0.88
  -3  13  -8   11.04    0.64
  -3  13  -9   88.03    2.56
  -3  13   9   83.44    2.26
   3  13   9   86.12    2.62
  -3  13   9   85.26    2.34
  -3  13  -9   81.69    2.27
  -3  13  -9   80.06    1.99
  -3  13 -10   47.17    1.40
  -3  13  10   51.17    1.66
  -3  13 -10   49.79    1.61
   3  13  10   52.15    1.95
  -3  13 -10   54.29    1.88
  -3  13  10   51.70    1.66
  -3  13 -11   39.77    1.24
  -3  13  11   41.10    1.41
  -3  13 -11   40.69    1.37
   3  13  11   43.34    1.73
  -3  13 -11   42.75    1.62
  -3  13  11   42.70    1.48
  -3  13 -12   16.11    0.74
  -3  13  12   15.74    0.80
  -3  13 -12   13.84    0.75
  -3  13  12   16.67    0.92
   3  13  12   15.74    1.06
  -3  13 -12   17.57    1.01
  -3  13 -13    1.31    0.52
  -3  13  13    1.75    0.49
   3  13  13    1.05    0.55
  -3  13 -13    1.39    0.35
  -3  13 -14    0.72    0.45
  -3  13 -14    0.74    0.32
  -3  13  14    0.45    0.42
   3  13  14    0.85    0.55
  -3  13 -15   34.29    1.25
  -3  13 -15   34.69    1.08
  -3  13  15   37.33    1.30
  -3  13 -16    0.99    0.37
  -3  13 -16    1.13    0.30
  -3  13  16    0.97    0.40
  -3  13 -17    0.03    0.29
  -3  13 -17    0.33    0.25
  -3  13  17    0.05    0.35
  -3  13 -18    0.95    0.25
  -3  13  18    1.23    0.36
   3  13  18    1.14    0.43
  -3  14   0    0.32    0.39
  -3  14   1    0.32    0.40
  -3  14  -1    0.89    0.44
  -3  14  -2    7.04    0.61
  -3  14  -2    6.31    0.66
  -3  14  -3   20.29    0.93
  -3  14  -3   21.29    1.05
  -3  14   4   51.37    1.56
  -3  14  -4   50.40    1.53
  -3  14  -4   50.31    1.64
  -3  14   5    2.36    0.44
  -3  14  -5    2.36    0.43
  -3  14  -5    2.03    0.50
  -3  14   6   15.56    0.78
  -3  14  -6   15.55    0.75
  -3  14  -6   15.11    0.85
  -3  14   7   20.03    0.85
  -3  14  -7   21.02    0.94
  -3  14  -8    0.89    0.37
  -3  14  -9    0.95    0.34
   4   0   0   97.88    3.96
  -4   0   0  101.50    2.82
   4   0   1    0.46    0.88
   4   0  -1   -0.08    0.84
  -4   0   1    2.00    0.49
  -4   0  -1    0.28    0.42
   4   0  -2 1179.47   22.73
  -4   0   2 1167.99   20.79
  -4   0  -2 1139.47   20.72
   4   0  -3    0.15    0.80
  -4   0  -3    0.16    0.41
  -4   0   3    0.20    0.37
   4   0  -4    7.03    1.23
   4   0   4    7.75    1.24
  -4   0   4    7.17    0.75
  -4   0  -4    7.12    0.74
   4   0  -5    0.61    0.87
   4   0   5    0.61    0.89
  -4   0   5    0.40    0.44
  -4   0   6 1200.33   22.16
   4   0   6 1260.04   23.87
   4   0  -6 1249.67   23.85
   4   0  -7    0.98    0.86
   4   0   7   -0.08    0.79
   4   0   8  120.63    4.35
   4   0  -8  122.21    4.37
   4   0   9    0.97    0.83
   4   0  -9    0.96    0.86
  -4   0   9    0.56    0.66
  -4   0  10 2993.33   52.39
   4   0  10 2996.14   53.47
   4   0 -10 3047.68   53.50
  -4   0  11    2.97    0.89
   4   0 -11    2.08    0.94
   4   0  11    2.58    0.94
   4   0  12 1560.37   29.60
   4   0 -12 1521.71   29.56
  -4   0  13    2.00    0.75
   4   0 -13    0.68    0.72
   4   0  13    0.48    0.70
   4   0  14  648.24   14.09
   4   0 -14  642.56   14.05
   4   0 -15    0.20    0.62
  -4   0  15    0.32    0.63
   4   0  15    0.53    0.66
   4   0 -16  695.53   14.36
   4   0  16  676.80   14.30
   4   0 -16  694.20   12.74
  -4   0  17    0.98    0.72
   4   0 -17    0.65    0.44
  -4   0  18  225.39    5.96
   4   0 -18  214.56    4.67
   4   0 -18  215.28    4.27
   4   0 -18  211.27    4.42
   4   0 -19    0.35    0.29
  -4   0  19    0.38    0.62
   4   0 -19    0.51    0.32
   4   0 -19    0.42    0.44
  -4   0  20  351.78    8.28
   4   0 -20  325.92    6.79
   4   0 -20  345.61    6.40
   4   0 -20  327.97    6.48
  -4   0  21    0.41    0.66
   4   0 -21    0.11    0.33
   4   0 -21    0.02    0.26
   4   0 -21   -0.12    0.45
  -4   0  22   81.94    3.39
   4   0 -22   74.54    2.37
   4   0 -22   75.95    2.01
   4   0 -22   81.04    2.06
  -4   0  23   -0.52    0.77
   4   0 -23    0.37    0.39
   4   0 -23    0.16    0.33
   4   0 -23   -0.19    0.54
  -4   0  24  655.38   14.27
   4   0 -24  656.59   11.95
   4   0 -24  665.97   12.47
  -4   0  25    2.07    0.94
   4   0 -25    0.75    0.39
   4   0 -25    0.74    0.65
  -4   0  26  581.13   13.31
   4   0 -26  580.70   10.78
  -4   0 -26  580.55   10.78
   4   0 -26  603.42   11.35
  -4   0  27    0.37    0.85
  -4   0 -27   -0.12    0.41
   4   0 -27   -0.14    0.40
   4   0 -27    0.53    0.67
   4   0 -28   23.79    1.39
  -4   0  28   25.73    2.15
  -4   0 -29    0.12    0.49
   4   0 -29    0.04    0.61
  -4   0  29   -0.10    0.75
  -4   0  30   23.21    2.13
  -4   0 -30   24.75    1.20
   4   0 -30   25.10    1.15
   4   0 -30   23.57    1.51
   4   0 -31    0.23    0.55
  -4   0 -31   -0.10    0.53
   4   0 -31   -0.26    0.72
  -4   0 -32  123.18    3.00
   4   0 -32  122.83    2.96
   4   0 -33    0.11    0.55
   4   0 -33   -0.74    0.76
  -4   0 -33   -0.02    0.51
   4   0 -34   18.45    1.00
   4   0 -34   16.12    1.23
   4   0  34   18.38    1.02
  -4   0 -34   18.45    0.99
  -4   0 -35    0.32    0.48
   4   0 -35   -0.22    0.63
   4   0  35    1.51    0.46
   4   0 -35    0.53    0.54
   4   0  36   14.05    0.80
  -4   0 -36   16.88    0.86
  -4   0 -37    0.22    0.40
   4   0  37    0.03    0.28
  -4   0 -38    0.10    0.36
  -4   0 -39    0.08    0.34
  -4   0 -40   53.68    1.44
  -4   0 -41   -0.08    0.24
   4   1   0 8330.54  137.94
  -4   1   0 8034.18  136.24
  -4  -1   0 8028.65  135.56
   4   1   1    9.18    1.42
   4   1  -1    9.10    1.42
  -4   1   1    7.39    0.91
  -4   1  -1    7.20    0.89
  -4  -1  -1    5.84    0.63
  -4  -1   1    6.36    0.62
   4   1  -2  113.10    4.20
  -4   1   2  116.31    3.39
  -4  -1   2  109.99    2.90
  -4  -1  -2  109.20    2.87
   4   1  -3    1.22    0.91
  -4   1  -3    0.47    0.56
  -4   1   3    0.84    0.56
   4   1   4  669.32   14.59
   4   1  -4  693.84   14.68
  -4  -1   4  682.04   12.89
  -4   1  -4  725.37   13.53
  -4   1   4  717.21   13.51
   4   1   5    7.89    1.24
   4   1  -5   12.22    1.42
  -4   1  -5    9.00    0.96
  -4  -1   5   10.80    0.82
  -4   1   5   10.51    0.98
   4   1  -6   57.46    2.84
   4  -1   6   59.54    3.04
   4   1   6   59.84    2.87
  -4   1   6   62.42    2.38
   4  -1   7   44.60    2.61
   4  -1  -7   44.86    2.62
   4   1   7   45.50    2.49
   4   1  -7   44.68    2.45
  -4   1   7   41.83    1.97
   4  -1   8  104.01    4.09
   4  -1  -8  100.26    4.02
  -4  -1   8  101.37    3.24
   4   1   8  101.69    3.87
   4   1  -8   95.30    3.79
   4  -1   9  130.64    4.72
   4  -1  -9  132.44    4.76
  -4  -1   9  135.37    3.93
   4   1   9  135.06    4.57
   4   1  -9  135.80    4.58
   4  -1  10   73.20    3.37
  -4  -1  10   71.30    2.66
   4   1  10   65.13    3.05
   4  -1 -10   72.36    3.36
   4   1 -10   66.16    3.05
   4   1  11  156.21    5.08
  -4  -1  11  159.20    4.42
   4   1 -11  155.31    5.01
   4  -1  11  160.68    5.32
   4  -1 -11  161.04    5.28
   4  -1  12 1372.43   25.92
  -4  -1  12 1363.94   24.65
   4   1  12 1311.80   25.43
   4  -1 -12 1345.43   25.90
   4   1 -12 1320.05   25.45
   4  -1  13  355.89    9.03
   4   1  13  355.62    8.82
   4   1 -13  369.58    8.82
   4  -1 -13  365.01    9.08
  -4  -1  13  390.38    8.32
   4  -1  14   47.10    2.60
   4  -1 -14   45.74    2.55
  -4  -1  14   50.78    2.28
   4  -1 -15  258.62    7.19
   4  -1  15  272.80    7.29
   4  -1 -16   28.82    1.20
   4   1 -16   27.04    1.20
   4  -1  16   25.59    1.78
   4  -1 -16   27.78    1.86
  -4  -1  16   29.75    1.80
   4   1 -17    0.88    0.45
   4  -1 -17    1.28    0.47
   4   1  17    0.72    0.37
  -4  -1  17    1.56    0.77
   4  -1  17    1.64    0.67
   4   1 -17    1.03    0.37
  -4  -1  18  162.30    4.79
   4   1 -18  151.46    3.65
   4  -1 -18  149.67    3.66
   4   1 -18  161.21    3.28
   4   1 -18  155.46    3.51
  -4  -1  19   95.31    3.51
   4   1 -19   90.98    2.38
   4  -1 -19   90.99    2.55
   4   1 -19   87.45    2.53
   4   1 -19   95.16    2.22
   4   1 -20    0.80    0.34
   4   1 -20    0.53    0.45
   4  -1 -20    0.56    0.47
   4   1 -20    0.56    0.36
  -4  -1  20    0.13    0.68
   4   1 -21  343.11    6.72
   4  -1 -21  347.36    7.02
   4  -1 -21  336.09    6.51
   4   1 -21  346.20    6.53
  -4  -1  21  351.86    8.45
  -4  -1  22   88.29    3.52
   4  -1 -22   86.07    2.53
   4  -1 -22   81.37    2.11
   4   1 -22   83.65    2.14
   4   1 -22   83.37    2.27
  -4  -1  23  587.52   12.59
   4   1 -23  561.49   10.42
   4  -1 -23  569.58   10.30
   4   1 -23  593.35   10.31
   4  -1 -23  601.53   10.91
   4   1 -24    1.73    0.48
   4  -1 -24    2.44    0.52
   4  -1 -24    1.78    0.42
  -4  -1  24    1.88    0.90
   4  -1 -24    2.38    0.66
   4  -1 -25   23.96    1.36
   4  -1 -25   25.02    1.09
   4  -1 -25   22.42    1.04
   4   1 -25   23.70    1.08
  -4   1  25   20.75    1.88
  -4  -1  25   21.63    1.90
   4   1 -26    0.93    0.50
   4  -1 -26    1.38    0.50
  -4  -1 -26    1.02    0.44
   4  -1 -26    0.61    0.42
  -4   1  26    0.78    0.83
  -4  -1  26    0.61    0.83
   4  -1 -26    1.01    0.67
   4  -1 -27  380.91    7.95
  -4   1  27  366.02    9.74
  -4  -1  27  364.35    9.75
  -4  -1 -27  377.12    7.38
   4  -1 -27  371.93    7.37
   4   1 -27  395.78    7.40
   4  -1 -27  389.45    7.37
   4  -1 -28  166.28    4.29
   4  -1 -28  163.48    3.74
   4   1 -28  167.66    3.75
  -4  -1 -28  161.30    3.73
   4  -1 -28  169.06    3.73
  -4   1  28  169.33    5.85
  -4  -1  28  168.29    5.86
   4  -1 -29    0.70    0.55
  -4  -1 -29   -0.12    0.45
   4  -1 -29    0.02    0.41
  -4  -1 -29    0.12    0.50
   4  -1 -29    1.02    0.66
  -4   1  29   -0.40    0.87
  -4  -1  29   -0.40    0.95
  -4   1  30    3.28    1.12
   4  -1 -30    3.93    0.55
   4  -1 -30    5.23    0.65
  -4  -1 -30    4.05    0.54
  -4  -1 -30    4.97    0.63
   4  -1 -30    3.19    0.83
  -4  -1 -31    1.21    0.55
   4  -1 -31    1.46    0.71
  -4  -1 -31    1.76    0.45
   4  -1 -31    1.83    0.47
   4  -1 -31    2.24    0.59
   4  -1 -32   21.07    1.38
   4  -1 -32   21.82    1.08
  -4  -1 -32   22.90    1.12
   4  -1 -33    4.62    0.84
   4  -1 -33    6.30    0.69
  -4  -1 -33    5.92    0.67
   4  -1 -34    9.07    0.97
   4  -1 -34    9.67    0.76
  -4  -1 -34    9.78    0.75
   4  -1 -35   77.88    2.44
  -4  -1 -35   77.82    2.11
   4  -1 -35   79.25    2.09
  -4  -1 -36    9.53    0.68
   4   1  36    8.03    0.70
   4  -1 -36    9.87    0.72
  -4  -1 -37    7.48    0.62
   4   1  37    6.53    0.59
  -4  -1 -38   16.41    0.82
   4   1  38   14.97    0.75
   4   1  39    0.08    0.26
  -4  -1 -39   -0.12    0.33
  -4  -1 -40    5.07    0.45
  -4  -1 -41   29.80    0.91
  -4   2   0 9999.00  164.99
  -4  -2   0 9844.15  163.41
  -4   2   1  408.31    8.81
  -4   2  -1  420.44    8.83
  -4  -2   1  400.86    7.50
   4   2   1  440.34   10.07
   4   2  -1  423.54    9.99
  -4   2   2 1525.61   27.02
  -4  -2   2 1465.82   25.55
  -4   2  -2 1498.75   26.96
   4   2  -2 1544.08   28.37
  -4   2   3  691.64   13.50
  -4  -2   3  667.71   12.20
  -4   2  -3  704.48   13.53
   4   2  -3  703.45   14.67
  -4   2   4  464.51    9.75
  -4  -2   4  447.17    8.55
  -4   2  -4  462.27    9.75
   4   2   4  463.73   10.73
   4   2  -4  482.40   10.83
  -4   2   5 1867.82   33.29
  -4   2  -5 1870.12   33.31
  -4  -2   5 1831.97   32.04
   4   2   5 1933.49   34.49
   4   2  -5 1856.12   34.36
  -4   2  -6   49.24    2.25
   4   2   6   50.10    2.71
   4   2  -6   45.68    2.60
  -4   2   6   45.39    2.18
   4   2   7   28.29    2.02
   4   2  -7   27.40    2.02
  -4   2   7   24.89    1.65
   4   2   8 1928.93   35.02
   4   2  -8 1856.89   34.94
  -4  -2   8 1923.02   33.73
  -4   2   8 1883.28   33.66
  -4   2   8 1883.25   34.10
  -4   2   9  226.74    5.59
  -4  -2   9  224.45    5.60
  -4   2  10  393.88    8.58
  -4  -2  10  401.24    8.65
  -4   2  11  568.46   11.51
  -4  -2  11  566.69   11.51
  -4  -2  12  107.64    3.41
  -4   2  12  103.34    3.34
  -4   2  13  120.87    3.75
   4  -2  13  117.58    4.55
   4  -2 -13  112.40    4.46
   4  -2  14  900.02   18.44
   4  -2 -14  844.26   18.25
  -4  -2  14  907.71   17.20
  -4   2  14  896.17   17.16
   4   2 -15  802.12   14.09
  -4  -2  15  814.01   15.49
  -4   2  15  832.25   15.50
   4  -2  15  807.36   16.58
   4  -2 -15  779.59   16.51
   4  -2 -15  790.74   14.16
   4   2 -15  761.75   14.15
   4   2  15  737.22   13.93
   4   2 -16   81.85    2.22
   4   2  16   73.35    2.09
   4  -2 -16   77.99    2.24
   4   2 -16   73.85    2.21
  -4  -2  16   83.17    3.08
   4  -2  16   77.80    3.42
   4  -2 -16   76.74    3.42
  -4   2  16   84.38    3.07
   4  -2 -17   64.56    1.74
   4   2 -17   70.51    2.00
   4   2 -17   63.14    2.05
   4  -2 -17   64.03    2.02
   4  -2  17   64.77    3.00
  -4  -2  17   66.88    2.80
  -4   2  17   67.37    2.78
   4  -2 -18    0.59    0.32
   4   2 -18    0.80    0.30
   4   2 -18    0.54    0.39
   4   2 -18    1.31    0.45
   4  -2 -18    1.28    0.47
  -4   2  18    0.12    0.59
  -4  -2  18    0.97    0.64
  -4  -2  19    6.18    1.00
  -4   2  19    4.73    0.90
   4  -2 -19    5.85    0.52
   4   2 -19    5.61    0.60
   4  -2 -19    5.15    0.65
   4   2 -19    4.64    0.63
   4   2 -19    5.61    0.48
   4   2 -20    4.54    0.56
   4  -2 -20    4.53    0.66
   4   2 -20    4.77    0.64
   4  -2 -20    4.41    0.49
   4   2 -20    5.41    0.49
  -4   2  20    4.77    0.92
  -4  -2  20    5.26    0.98
  -4   2  21   55.59    2.69
   4   2 -21   56.68    1.82
   4   2 -21   52.71    1.92
   4  -2 -21   51.52    1.89
   4  -2 -21   55.07    1.62
   4  -2 -21   54.73    1.57
   4   2 -21   55.08    1.58
  -4  -2  21   55.74    2.69
  -4   2  22   29.60    2.00
  -4  -2  22   32.33    2.08
   4   2 -22   30.45    1.30
   4   2 -22   29.82    1.45
   4  -2 -22   29.96    1.45
   4  -2 -22   29.81    1.13
   4  -2 -22   30.28    1.16
   4   2 -22   32.87    1.18
   4   2 -23    4.44    0.58
   4  -2 -23    3.91    0.73
   4   2 -23    3.85    0.72
   4  -2 -23    4.08    0.48
   4  -2 -23    4.08    0.53
   4   2 -23    4.58    0.55
  -4   2  23    4.43    1.00
  -4  -2  23    4.79    1.01
   4   2 -24  515.77    9.49
  -4   2  24  489.53   11.50
  -4  -2  24  480.90   11.45
   4   2 -24  504.04    9.27
   4  -2 -24  493.29    9.26
   4  -2 -24  505.07    9.28
   4  -2 -24  482.90    9.81
   4   2 -24  496.14    9.81
   4   2 -25  127.36    3.19
  -4   2  25  127.52    4.73
  -4  -2  25  121.73    4.67
   4   2 -25  136.63    3.13
   4  -2 -25  128.70    3.09
  -4  -2 -25  128.76    3.09
   4  -2 -25  131.20    3.10
   4  -2 -25  143.12    3.61
   4   2 -25  145.57    3.59
   4   2 -26  474.33    9.01
  -4   2  26  476.54   11.39
  -4  -2  26  462.95   11.32
   4  -2 -26  474.19    9.51
   4   2 -26  501.84    9.54
   4  -2 -26  466.12    8.91
   4   2 -26  484.38    8.95
   4  -2 -26  482.53    8.92
  -4  -2 -26  452.65    8.89
   4  -2 -27   18.98    1.25
   4   2 -27   18.78    1.27
  -4   2  27   18.91    1.84
  -4  -2  27   17.70    1.82
  -4   2 -27   16.71    2.01
   4  -2 -27   19.44    1.01
   4   2 -27   23.38    1.12
  -4  -2 -27   19.18    0.98
   4  -2 -27   19.34    0.99
   4   2 -28  113.56    3.25
   4  -2 -28  112.92    3.26
  -4   2  28  107.11    4.54
  -4  -2  28  103.83    4.49
  -4   2 -28  117.55    2.85
  -4  -2 -28  120.21    2.88
  -4   2 -28  103.27    4.77
   4  -2 -28  113.78    2.79
   4   2 -28  114.22    2.85
  -4  -2 -28  107.55    2.77
   4  -2 -28  107.00    2.77
   4   2 -29  288.01    6.32
   4  -2 -29  289.92    6.36
   4  -2 -29  272.53    5.71
  -4  -2 -29  279.88    5.74
   4   2 -29  282.00    5.78
   4  -2 -29  280.27    5.70
  -4   2  29  260.77    8.01
  -4  -2  29  259.59    8.02
  -4   2 -29  299.68    5.81
  -4  -2 -29  295.31    5.82
   4  -2 -30    0.44    0.69
   4   2 -30    0.50    0.70
  -4   2 -30    0.49    0.50
  -4  -2 -30    0.31    0.46
  -4  -2 -30    1.52    0.45
   4  -2 -30    1.17    0.45
   4   2 -30    0.54    0.58
   4  -2 -30    0.33    0.53
   4   2 -31   36.00    1.45
  -4  -2 -31   38.03    1.39
   4  -2 -31   36.77    1.38
   4  -2 -31   40.17    1.43
  -4   2 -31   41.69    1.47
  -4  -2 -31   40.65    1.46
   4  -2 -31   36.82    1.77
   4   2 -31   37.20    1.79
   4  -2 -32   -0.28    0.65
   4   2 -32   -0.31    0.62
  -4  -2 -32   -0.25    0.47
  -4   2 -32    0.38    0.48
  -4  -2 -32   -0.30    0.40
   4  -2 -32    0.11    0.39
   4  -2 -32    0.69    0.50
   4  -2 -33    1.76    0.71
   4   2 -33    2.37    0.69
  -4   2 -33    2.52    0.54
  -4  -2 -33    3.66    0.55
  -4  -2 -33    3.61    0.50
   4  -2 -33    3.14    0.48
   4  -2 -33    2.88    0.58
  -4   2 -34   73.45    2.03
  -4  -2 -34   74.89    2.04
   4  -2 -34   73.19    2.00
   4  -2 -35    0.51    0.48
  -4   2 -35    0.83    0.43
  -4  -2 -35    0.50    0.40
   4  -2 -36   45.47    1.39
  -4   2 -36   42.06    1.39
  -4  -2 -36   44.10    1.41
   4   2  37    1.50    0.47
  -4  -2 -37    1.48    0.41
  -4   2 -37    1.33    0.38
   4   2  38    0.28    0.36
  -4   2 -38   -0.03    0.34
  -4  -2 -38    0.03    0.34
   4   2 -38   -0.16    0.31
  -4   2 -39    7.20    0.54
  -4  -2 -39    7.50    0.54
   4   2  39    7.63    0.52
  -4   2 -40    8.56    0.51
  -4  -2 -40    9.12    0.53
   4   2  40    8.44    0.45
  -4   2 -41    0.72    0.22
  -4  -2 -41    0.56    0.22
  -4   3   0 9844.25  166.38
  -4   3   1  181.28    3.91
  -4   3  -1  185.82    5.10
  -4   3   1  181.17    5.09
  -4   3   2   40.83    1.24
  -4   3   2   44.64    2.20
  -4   3  -2   39.61    2.09
  -4   3   3    0.44    0.15
  -4   3  -3    0.06    0.75
  -4   3   3    1.10    0.74
  -4   3   4  516.03   10.94
  -4   3  -4  506.05   10.93
  -4   3   5  124.43    4.05
  -4   3  -5  122.97    4.04
  -4   3   6 1830.06   32.91
  -4   3  -6 1792.90   32.87
  -4   3   7  583.63   12.36
  -4   3  -7  583.68   12.34
  -4   3   7  583.34   11.68
  -4  -3   7  583.69   11.70
  -4   3   8  529.40   10.80
  -4  -3   8  527.32   10.81
  -4   3   8  536.79   11.53
  -4  -3   9  232.43    5.71
  -4   3   9  232.59    5.66
  -4   3   9  233.67    6.33
  -4   3  10   95.05    3.13
  -4  -3  10   89.85    3.05
  -4   3  10   95.06    3.64
  -4   3  11  104.86    3.36
  -4  -3  11  105.98    3.38
  -4   3  11  106.82    3.95
  -4   3  12    4.18    0.74
  -4  -3  12    4.47    0.75
   4   3 -13  209.69    4.55
  -4   3  13  224.04    5.54
  -4  -3  13  217.08    5.52
   4   3  13  208.59    4.44
   4   3 -14   12.27    0.79
   4   3  14   10.31    0.73
  -4  -3  14   10.55    1.07
  -4   3  14   11.90    1.10
   4  -3 -15  141.19    3.02
   4   3 -15  138.19    3.33
   4   3  15  133.27    3.21
   4   3 -15  126.02    3.30
   4  -3 -15  138.72    3.31
  -4  -3  15  148.30    4.28
  -4   3  15  142.57    4.21
  -4   3  16    9.57    1.08
  -4  -3  16    9.32    1.04
   4  -3 -16    9.50    0.60
   4   3 -16    7.75    0.70
   4   3 -16    7.62    0.72
   4  -3 -16    8.50    0.73
   4  -3  16    9.01    1.31
  -4  -3  17    7.02    0.98
  -4   3  17    6.82    0.96
   4  -3 -17    6.99    0.55
   4   3 -17    8.97    0.73
   4   3 -17    4.83    0.64
   4  -3 -17    6.38    0.68
   4  -3  17    6.70    1.15
   4   3 -17    6.11    0.47
  -4   3  18   33.34    1.94
  -4  -3  18   33.76    1.96
   4  -3 -18   32.29    1.15
   4   3 -18   34.17    1.40
   4  -3 -18   32.59    1.40
   4   3 -18   29.06    1.39
   4   3 -18   33.27    1.09
  -4   3  19   51.09    2.46
  -4  -3  19   49.49    2.45
   4   3 -19   49.40    1.75
   4   3 -19   47.15    1.79
   4  -3 -19   48.02    1.79
   4   3 -19   51.38    1.46
   4  -3 -19   50.62    1.53
  -4   3  20   72.97    3.05
  -4  -3  20   73.85    3.08
   4   3 -20   73.02    2.23
   4  -3 -20   68.40    2.25
   4   3 -20   69.70    2.28
   4   3 -20   72.27    1.90
   4  -3 -20   71.63    1.94
  -4  -3  21  124.98    4.28
  -4   3  21  123.93    4.25
   4  -3 -21  122.72    3.33
   4   3 -21  118.64    3.31
   4   3 -21  122.73    2.85
   4  -3 -21  127.05    2.92
   4   3 -21  128.50    3.22
  -4   3  22   20.21    1.64
  -4  -3  22   15.59    1.53
   4   3 -22   18.41    1.08
   4  -3 -22   18.26    1.14
   4   3 -22   17.81    1.13
   4   3 -22   16.21    0.88
   4  -3 -22   17.52    0.90
  -4   3  23    3.38    0.91
  -4  -3  23    3.11    0.91
   4  -3 -23    3.03    0.50
   4   3 -23    3.08    0.51
   4  -3 -23    1.87    0.62
   4   3 -23    1.88    0.60
   4   3 -23    3.34    0.59
   4   3 -24  236.06    5.03
   4  -3 -24  229.15    5.25
   4   3 -24  234.93    5.25
  -4   3 -24  211.08    7.23
  -4   3  24  222.72    6.58
  -4  -3  24  220.45    6.56
   4   3 -24  224.77    4.73
   4  -3 -24  226.49    4.70
   4  -3 -24  222.28    4.69
  -4  -3 -24  224.74    4.70
   4   3 -25  117.23    3.02
   4  -3 -25  112.53    3.25
   4   3 -25  108.92    3.18
  -4   3 -25  111.39    4.95
  -4   3  25  112.78    4.40
  -4  -3  25  110.15    4.37
   4   3 -25  118.81    2.84
   4  -3 -25  112.32    2.78
  -4  -3 -25  111.65    2.78
   4  -3 -25  117.62    2.81
   4   3 -26   45.25    1.67
   4  -3 -26   45.91    1.95
   4   3 -26   42.78    1.89
  -4   3 -26   47.63    3.18
  -4   3  26   44.37    2.70
  -4  -3  26   44.62    2.73
  -4  -3 -26   47.86    1.58
   4  -3 -26   46.18    1.55
   4  -3 -26   47.16    1.56
   4   3 -26   46.87    1.60
   4   3 -27   54.13    1.82
   4   3 -27   57.62    2.13
   4  -3 -27   54.61    2.11
  -4   3 -27   56.80    1.75
  -4  -3 -27   58.44    1.77
  -4   3 -27   52.05    3.36
  -4   3  27   52.06    2.99
  -4  -3  27   54.76    3.05
   4   3 -27   53.88    1.77
   4  -3 -27   56.00    1.73
   4  -3 -27   52.40    1.71
  -4  -3 -27   51.10    1.70
   4   3 -28  467.16    9.48
  -4   3 -28  534.98    9.45
  -4  -3 -28  523.40    9.46
  -4   3 -28  474.96   12.57
   4  -3 -28  518.81   10.06
   4   3 -28  513.70   10.03
  -4   3  28  484.53   12.01
  -4  -3  28  473.75   11.99
   4  -3 -28  508.77    9.38
  -4  -3 -28  496.92    9.41
   4  -3 -28  492.57    9.39
   4   3 -28  497.48    9.45
   4  -3 -29    0.71    0.52
  -4  -3 -29    1.14    0.44
   4  -3 -29    0.91    0.43
   4   3 -29    1.38    0.44
   4  -3 -29    0.64    0.63
   4   3 -29    1.00    0.67
  -4  -3 -29    0.81    0.47
  -4   3 -29    1.14    0.49
   4  -3 -30    0.63    0.63
   4   3 -30    1.12    0.64
  -4  -3 -30    0.98    0.47
  -4   3 -30    0.95    0.48
  -4  -3 -30    2.10    0.46
   4  -3 -30    1.45    0.44
   4  -3 -30   -0.02    0.51
  -4  -3 -31   28.65    1.17
   4  -3 -31   29.44    1.19
   4  -3 -31   29.64    1.20
   4   3 -31   28.35    1.49
   4  -3 -31   28.96    1.51
  -4   3 -31   29.91    1.21
  -4  -3 -31   29.13    1.20
  -4   3 -32    7.28    0.65
  -4  -3 -32    7.56    0.66
  -4  -3 -32    6.08    0.59
   4  -3 -32    5.78    0.57
   4  -3 -32    7.71    0.67
  -4   3 -33    7.73    0.63
  -4  -3 -33    7.75    0.64
   4  -3 -33    7.04    0.64
  -4  -3 -33    6.94    0.59
   4  -3 -33    6.67    0.59
  -4   3 -34    7.12    0.61
  -4  -3 -34    8.10    0.64
  -4   3 -34    6.11    0.60
   4   3 -34    5.93    0.58
   4  -3 -34    6.55    0.56
  -4  -3 -34    6.46    0.56
   4  -3 -34    7.27    0.64
   4   3 -35    0.16    0.33
   4  -3 -35    0.12    0.42
  -4   3 -35    0.41    0.34
  -4   3 -35    0.51    0.39
  -4  -3 -35    0.53    0.37
   4  -3 -36   16.62    0.78
  -4  -3 -36   16.37    0.80
  -4   3 -36   15.72    0.78
   4   3  36   14.62    0.95
   4  -3 -37    2.73    0.42
   4   3  37    3.08    0.54
  -4   3 -37    2.99    0.43
  -4  -3 -37    2.45    0.43
   4   3  38    0.81    0.39
  -4   3 -38    0.77    0.31
  -4  -3 -38    0.30    0.31
   4   3 -38    0.08    0.33
  -4   3 -39    8.57    0.49
  -4  -3 -39    7.98    0.48
   4   3  39    8.44    0.55
   4   3  40   27.68    0.87
  -4   4   0 1812.85   31.92
  -4   4   0 1707.72   30.09
  -4   4   1    1.31    0.85
  -4   4  -1    0.76    0.83
  -4   4  -1    2.37    0.48
  -4   4   1    1.21    0.34
  -4   4   2    6.99    1.06
  -4   4  -2    5.78    1.05
  -4   4  -2    7.78    0.73
  -4   4  -3    4.39    1.06
  -4   4   3    7.26    1.10
  -4   4  -3    6.47    0.72
  -4   4   4 1232.05   23.12
  -4   4  -4 1197.41   23.14
  -4   4  -4 1204.41   22.01
  -4   4   5  306.88    6.86
  -4  -4   5  303.15    6.88
  -4   4   5  312.11    7.81
  -4   4  -5  318.42    7.85
  -4   4  -5  313.47    7.00
  -4   4   6  389.71    8.34
  -4  -4   6  392.64    8.40
  -4   4   6  396.25    9.36
  -4   4  -6  393.13    9.37
  -4   4  -6  404.93    8.61
  -4  -4   7  368.83    8.01
  -4   4   7  367.43    7.97
  -4   4   7  377.34    9.03
  -4   4  -7  381.40    9.04
  -4   4   8    0.97    0.49
  -4  -4   8    0.30    0.46
  -4   4   8    0.07    0.72
  -4   4   9    1.33    0.52
  -4   4   9    1.76    0.82
  -4   4  10  118.69    3.49
  -4  -4  10  114.28    3.48
   4   4  10  111.15    2.72
  -4   4  10  111.39    4.22
   4   4 -11   22.79    1.08
  -4   4  11   22.60    1.87
  -4   4  11   22.95    1.41
  -4  -4  11   22.39    1.42
   4   4 -12  144.48    3.47
  -4   4  12  151.79    5.17
  -4   4  12  144.91    4.12
  -4  -4  12  150.74    4.21
  -4   4  13  437.17    9.17
  -4  -4  13  437.38    9.22
   4  -4 -13  421.51    7.93
   4   4 -13  417.03    8.27
  -4   4  13  440.82   10.56
  -4   4  14   73.06    2.77
  -4  -4  14   75.81    2.81
   4   4  14   74.17    2.55
   4  -4 -14   74.59    1.95
  -4   4  14   68.56    3.44
   4   4 -14   70.89    2.18
  -4   4  15  241.99    6.01
  -4  -4  15  245.45    6.08
   4   4  15  228.42    5.58
   4  -4 -15  238.72    4.80
  -4   4  15  240.72    7.21
   4   4 -15  236.44    5.14
   4  -4 -16  197.69    4.13
   4   4  16  193.33    4.91
  -4  -4  16  191.98    5.31
  -4   4  16  205.22    5.36
  -4   4 -16  200.08    6.23
   4   4 -16  200.68    4.51
   4   4 -17  105.72    2.93
   4  -4 -17  110.28    2.62
   4   4  17  108.21    3.35
  -4  -4  17  111.19    3.71
  -4   4  17  111.70    3.69
  -4   4 -17  116.49    4.52
   4   4 -17  111.15    2.50
   4   4 -18  153.16    3.77
   4  -4 -18  154.23    3.43
   4   4  18  155.96    4.23
  -4   4  18  154.50    4.61
  -4  -4  18  154.45    4.63
  -4   4 -18  162.04    5.60
   4   4 -18  154.14    3.29
   4  -4 -19    2.46    0.59
   4   4 -19    1.70    0.54
   4   4  19    1.97    0.66
   4   4 -19    2.65    0.56
   4  -4 -19    2.80    0.45
  -4   4  19    3.23    0.77
  -4  -4  19    3.21    0.79
   4   4 -19    3.68    0.46
  -4   4 -19    2.02    0.99
   4  -4 -20    0.95    0.54
   4   4 -20    1.01    0.51
   4   4  20    0.92    0.57
   4   4 -20    3.17    0.63
   4  -4 -20    2.10    0.46
   4   4 -20    1.27    0.45
  -4   4  20    2.06    0.76
  -4  -4  20    1.37    0.67
  -4   4 -20    2.52    1.06
  -4   4  21  272.83    7.05
   4   4  21  268.48    6.33
  -4  -4  21  271.17    7.05
   4   4 -21  279.09    5.85
   4   4 -21  257.16    5.16
   4  -4 -21  274.79    5.38
  -4   4 -21  296.43    8.36
   4  -4 -21  260.57    5.80
   4   4 -21  245.11    5.79
   4   4 -21  265.98    5.33
  -4   4  22   13.84    1.42
  -4  -4  22   13.77    1.38
   4   4 -22   13.01    0.73
   4   4 -22   13.36    0.98
  -4   4 -22   14.34    1.83
   4  -4 -22   12.12    0.98
   4   4 -22   11.24    0.99
   4   4 -22   12.62    0.81
   4  -4 -22   12.13    0.80
  -4   4  23   70.22    3.19
  -4  -4  23   68.77    3.18
   4   4 -23   70.28    1.80
   4   4 -23   71.82    2.30
  -4   4 -23   64.11    3.72
   4  -4 -23   67.10    2.32
   4   4 -23   64.66    2.28
   4  -4 -23   71.58    2.00
  -4   4  24  193.41    5.94
  -4  -4  24  186.80    5.88
   4   4 -24  182.79    3.82
   4  -4 -24  193.99    4.61
   4   4 -24  188.50    4.55
   4  -4 -24  192.18    4.11
   4   4 -24  203.39    4.53
   4   4 -25  102.38    2.86
   4   4 -25   97.13    2.92
   4  -4 -25   98.10    2.97
  -4  -4 -25  102.51    2.54
  -4   4  25  102.35    4.13
  -4  -4  25   93.70    3.98
   4  -4 -25  102.91    2.56
   4   4 -26   27.69    1.35
   4   4 -26   27.20    1.43
   4  -4 -26   26.10    1.40
  -4  -4 -26   30.03    1.18
  -4   4 -26   29.95    1.17
  -4   4  26   25.05    2.05
  -4  -4  26   28.45    2.17
   4  -4 -26   25.98    1.15
  -4  -4 -26   27.70    1.17
   4  -4 -26   29.32    1.18
   4   4 -27   51.28    1.79
  -4   4 -27   51.32    1.59
  -4  -4 -27   49.93    1.58
  -4   4 -27   42.56    3.04
   4  -4 -27   49.17    1.93
  -4   4  27   42.80    2.71
  -4  -4  27   45.69    2.79
   4  -4 -27   47.65    1.60
  -4  -4 -27   45.86    1.58
   4  -4 -27   50.07    1.60
   4  -4 -28   18.18    0.94
   4  -4 -28   15.67    0.88
  -4  -4 -28   15.74    0.87
  -4   4 -28   15.98    0.87
  -4  -4 -28   17.06    0.88
   4   4 -28   16.14    0.98
  -4   4 -28   14.89    0.95
   4   4 -28   15.51    0.96
  -4  -4 -29    1.89    0.48
  -4   4 -29    2.28    0.46
   4  -4 -29    1.06    0.44
  -4  -4 -29    1.78    0.44
   4   4 -29    1.95    0.50
   4   4 -29    1.33    0.48
  -4   4 -29    1.51    0.48
   4  -4 -29    2.03    0.52
  -4  -4 -30   37.08    1.32
   4  -4 -30   35.72    1.31
   4  -4 -30   35.98    1.30
   4   4 -30   35.57    1.35
  -4   4 -30   33.02    1.37
   4   4 -30   34.12    1.38
  -4   4 -30   36.35    1.29
  -4  -4 -30   33.82    1.27
   4  -4 -31   66.62    1.90
  -4  -4 -31   67.50    1.90
   4  -4 -31   70.33    1.90
  -4   4 -31   70.36    1.89
  -4  -4 -31   70.73    1.91
  -4   4 -31   65.50    1.98
   4   4 -31   65.34    1.99
  -4  -4 -32    2.32    0.44
   4  -4 -32    1.60    0.41
  -4   4 -32    2.68    0.46
  -4  -4 -32    2.33    0.45
  -4   4 -32    2.44    0.48
   4   4 -32    2.05    0.48
   4  -4 -32    2.04    0.49
  -4   4 -33   35.44    1.20
  -4  -4 -33   35.42    1.21
   4  -4 -33   32.88    1.17
  -4  -4 -33   33.03    1.17
   4  -4 -33   35.85    1.21
  -4   4 -33   30.84    1.22
   4   4 -33   31.93    1.24
  -4   4 -34   76.82    1.92
  -4  -4 -34   76.87    1.92
   4   4 -34   71.97    1.95
  -4   4 -34   65.39    1.88
  -4  -4 -34   71.84    1.85
   4  -4 -34   70.81    1.85
   4  -4 -34   79.11    1.91
  -4   4 -35    4.81    0.48
  -4  -4 -35    4.54    0.47
  -4  -4 -35    3.57    0.41
   4  -4 -35    4.73    0.50
  -4   4 -35    3.55    0.43
   4   4 -35    4.78    0.50
   4   4  35    4.06    0.68
   4  -4 -36   13.71    0.67
  -4   4 -36   13.19    0.67
  -4  -4 -36   13.40    0.68
   4   4  36   14.63    0.90
  -4   4 -37   16.18    0.68
  -4  -4 -37   17.02    0.68
   4   4  37   17.67    0.89
   4   4 -38    0.29    0.34
  -4  -4 -38    0.83    0.23
   4   4  38    1.01    0.39
   4   4  39    3.89    0.41
   4   4 -39    0.89    0.30
   4   4  40   11.53    0.51
  -4   5   0  637.90   12.07
  -4   5   0  667.67   14.01
  -4   5   1  338.94    8.43
  -4   5  -1  342.33    8.44
  -4   5  -1  315.55    6.84
  -4   5  -1  329.28    7.72
  -4   5   2   11.32    1.38
  -4   5  -2    9.73    1.38
  -4   5  -2   13.17    1.24
  -4   5  -2   11.19    0.90
  -4   5  -3   52.54    2.08
  -4   5   3   48.66    1.95
  -4  -5   3   48.96    2.00
  -4   5  -3   50.04    2.72
  -4   5  -4    1.23    0.47
  -4   5   4    0.75    0.79
  -4   5  -4    0.68    0.85
  -4  -5   4    0.47    0.38
  -4   5   4    0.19    0.35
  -4   5   5  211.85    5.05
  -4  -5   5  221.48    5.18
  -4   5  -5  221.65    5.50
  -4   5   5  213.45    6.29
  -4   5  -5  205.53    6.24
   4   5   5  208.15    4.91
   4   5  -5  208.57    4.92
   4   5  -6  157.53    3.63
  -4   5   6  167.50    5.35
  -4   5  -6  158.79    5.29
  -4   5  -6  166.17    4.65
  -4  -5   6  164.48    4.23
  -4   5   6  163.01    4.15
   4   5   6  157.21    4.02
   4   5  -6  162.63    3.62
   4   5  -7 1282.15   22.20
   4   5  -7 1237.05   22.20
  -4   5   7 1292.21   24.75
  -4   5  -7 1321.92   23.76
  -4   5   7 1242.71   22.84
  -4  -5   7 1282.75   22.97
   4   5   7 1268.24   22.09
   4   5   8    1.42    0.41
   4   5  -8    0.60    0.40
  -4   5   8    0.65    0.87
  -4   5  -8    0.66    0.69
  -4   5   8    0.58    0.43
  -4  -5   8    0.61    0.49
  -4   5  -8    1.13    0.48
   4   5   8    1.35    0.44
   4   5  -9  127.36    3.09
   4   5   9  126.83    2.98
   4   5   9  122.41    2.76
   4   5  -9  125.93    3.10
  -4   5   9  118.82    4.60
  -4   5   9  118.83    2.85
  -4   5  -9  120.25    2.83
   4   5   9  122.75    3.54
  -4   5  -9  132.63    4.26
  -4   5   9  133.82    3.59
  -4  -5   9  122.80    3.56
   4   5  10   26.66    1.04
  -4   5 -10   29.15    1.94
  -4   5  10   27.01    1.46
  -4  -5  10   28.53    1.52
   4   5  10   24.91    1.47
   4   5  10   29.33    1.20
  -4   5  10   27.30    1.09
  -4   5 -10   28.87    1.10
  -4   5 -11  152.95    4.87
  -4   5  11  148.82    4.00
  -4  -5  11  146.45    4.02
   4   5  11  137.34    3.96
   4  -5 -11  149.26    3.29
   4   5  11  148.47    3.41
  -4   5  11  138.69    3.19
  -4   5 -11  141.62    3.17
   4   5  12  111.81    3.39
  -4   5  12  115.63    3.43
  -4  -5  12  119.31    3.52
   4   5 -12  107.61    2.91
   4  -5 -12  116.60    2.72
  -4   5 -12  120.39    4.31
  -4   5  12  105.72    2.61
  -4   5 -12  107.75    2.58
   4   5  13   82.57    2.81
  -4  -5  13   84.81    2.91
  -4   5  13   82.13    2.82
   4   5 -13   81.74    2.41
   4  -5 -13   84.21    2.16
  -4   5 -13   87.56    3.66
  -4   5 -13   77.44    2.04
  -4   5  13   77.97    2.07
   4   5  14  193.81    5.01
  -4  -5  14  196.89    5.15
  -4   5  14  206.52    5.13
   4   5 -14  198.02    4.52
   4  -5 -14  201.89    4.18
  -4   5 -14  206.56    6.23
  -4   5  14  185.63    4.04
   4   5  15  266.19    6.33
  -4  -5  15  272.32    6.50
  -4   5  15  274.41    6.44
   4   5 -15  278.43    5.81
   4   5 -15  251.01    5.38
   4  -5 -15  277.79    5.39
  -4   5 -15  288.99    7.83
  -4   5  15  259.65    5.24
  -4   5  16    5.45    0.83
   4   5  16    4.06    0.80
  -4  -5  16    4.52    0.78
   4   5 -16    5.32    0.71
  -4   5 -16    3.83    1.13
  -4   5  16    3.73    0.50
   4  -5 -16    4.93    0.54
   4   5 -16    3.91    0.50
   4   5 -17  191.57    4.48
   4   5 -17  177.54    4.06
   4  -5 -17  190.17    4.03
  -4  -5  17  188.54    5.16
   4   5  17  184.60    4.93
  -4   5  17  192.76    5.15
   4   5 -18  105.48    2.95
   4   5 -18  106.76    2.50
   4   5 -18   97.74    2.61
   4  -5 -18  101.49    2.55
  -4   5 -18  108.87    4.58
  -4   5  18  104.26    3.54
   4   5  18   96.13    3.34
  -4  -5  18  103.73    3.58
   4   5 -19    1.14    0.54
  -4   5  19    0.55    0.51
  -4  -5  19    2.54    0.69
   4   5 -19    0.91    0.39
   4  -5 -19    1.33    0.41
   4   5  19    2.13    0.73
  -4   5 -19    1.33    0.94
   4   5 -19    0.71    0.47
   4   5 -20   35.49    1.27
   4  -5 -20   36.92    1.35
   4   5 -20   36.50    1.41
   4   5 -20   37.48    1.64
  -4   5 -20   39.30    2.76
   4   5  20   34.99    1.88
  -4   5  20   34.60    2.05
  -4  -5  20   36.99    2.11
   4   5 -21   94.99    2.33
   4  -5 -21  101.29    2.50
   4   5 -21   93.45    2.58
   4   5 -21   99.41    2.89
  -4   5 -21   99.36    4.54
  -4   5  21   93.39    3.61
   4   5  21   91.17    3.27
  -4  -5  21   97.63    3.68
   4   5  22   54.15    2.36
  -4   5  22   49.60    2.60
  -4  -5  22   54.59    2.74
   4   5 -22   56.06    2.02
   4   5 -22   51.78    1.54
  -4   5 -22   52.68    1.79
   4   5 -22   48.59    1.74
  -4   5 -22   55.10    3.37
   4  -5 -22   51.85    1.66
   4   5  23    4.66    0.88
   4   5 -23    4.66    0.76
  -4   5  23    6.30    0.98
   4   5 -23    5.46    0.58
  -4   5 -23    4.31    0.51
  -4  -5 -23    4.39    0.52
  -4   5 -23    4.43    1.26
  -4   5 -23    5.95    0.67
   4   5 -23    5.25    0.63
   4  -5 -23    5.32    0.60
   4   5 -24   41.97    1.72
  -4   5 -24   38.56    1.53
   4   5 -24   38.09    1.52
  -4   5 -24   42.64    1.36
  -4  -5 -24   41.05    1.34
  -4   5 -24   40.23    2.94
   4   5 -24   37.51    1.26
  -4   5  24   35.65    2.31
   4   5  24   40.73    1.98
   4  -5 -24   41.20    1.42
  -4   5  25   16.14    2.00
   4   5 -25   17.83    1.13
   4   5 -25   16.53    0.80
  -4   5 -25   16.24    1.00
   4   5 -25   16.72    1.00
   4  -5 -25   17.07    0.92
  -4   5 -25   16.61    0.83
  -4  -5 -25   15.88    0.83
  -4   5 -25   18.19    2.09
   4   5 -26   37.71    1.60
   4   5 -26   33.81    1.14
  -4   5 -26   38.12    1.27
  -4  -5 -26   36.03    1.26
   4  -5 -26   35.74    1.32
  -4   5 -26   34.20    1.44
   4   5 -26   34.79    1.45
  -4   5 -27   23.56    0.98
  -4  -5 -27   24.05    0.99
   4  -5 -27   23.40    1.04
   4  -5 -27   21.88    1.04
  -4  -5 -27   22.12    1.04
   4   5 -27   23.12    1.25
  -4   5 -27   23.84    1.18
   4   5 -27   22.30    1.15
  -4   5 -28   32.91    1.18
  -4  -5 -28   31.34    1.16
   4  -5 -28   32.64    1.23
   4  -5 -28   31.97    1.24
  -4  -5 -28   32.98    1.25
   4   5 -28   35.50    1.47
   4   5 -28   33.27    1.38
  -4   5 -28   32.56    1.37
  -4   5 -29  121.37    2.71
  -4  -5 -29  117.77    2.71
   4  -5 -29  121.46    2.77
   4  -5 -29  116.20    2.80
  -4  -5 -29  116.37    2.79
   4   5 -29  116.56    2.99
   4   5 -29  116.05    2.97
  -4   5 -29  111.15    2.94
  -4   5 -30   17.10    0.81
  -4  -5 -30   16.84    0.80
   4  -5 -30   15.65    0.84
  -4  -5 -30   15.88    0.83
   4  -5 -30   16.18    0.84
   4   5 -30   15.41    0.90
  -4   5 -30   15.79    0.93
   4   5 -30   16.22    0.94
  -4   5 -31    6.92    0.54
  -4  -5 -31    7.11    0.54
  -4  -5 -31    6.77    0.58
   4  -5 -31    6.59    0.57
   4  -5 -31    8.09    0.62
   4   5 -31    5.56    0.59
   4   5 -31    7.13    0.67
  -4   5 -31    6.38    0.64
  -4   5 -32    4.82    0.46
  -4  -5 -32    5.38    0.49
   4   5 -32    4.18    0.48
  -4  -5 -32    4.28    0.48
   4  -5 -32    4.36    0.48
   4  -5 -32    5.30    0.53
  -4   5 -32    4.43    0.54
   4   5 -32    4.79    0.56
  -4  -5 -33    0.42    0.31
   4  -5 -33    0.55    0.33
  -4   5 -33    0.60    0.29
  -4  -5 -33    0.97    0.32
   4   5 -33    0.54    0.38
   4  -5 -33    0.69    0.37
  -4   5 -33    0.66    0.37
  -4  -5 -34   76.45    1.81
   4  -5 -34   77.41    1.82
   4   5  34   80.01    2.29
   4  -5 -35    4.85    0.44
   4   5 -35    4.59    0.62
   4   5  35    5.17    0.64
   4  -5 -36   54.15    1.29
   4   5  36   53.89    1.64
   4   5 -37    9.45    0.66
   4   5  37   17.52    0.81
   4   5 -38    3.67    0.40
   4   5  38    7.66    0.51
   4   5  39   15.58    0.62
  -4   6   0   25.00    1.10
   4   6   0   24.08    1.40
   4   6   0   23.99    1.01
   4   6  -1   68.58    1.94
  -4   6   1   69.26    1.98
  -4   6  -1   72.18    2.01
   4   6  -1   69.32    2.44
   4   6   1   70.54    2.52
   4   6  -1   69.12    1.92
   4   6   1   68.32    1.87
   4   6  -2   22.96    1.02
   4   6  -2   22.59    1.00
   4   6   2   21.70    0.96
  -4   6  -2   23.67    1.08
   4   6  -2   22.09    1.33
   4   6   2   24.90    1.45
   4   6   3   26.83    1.06
   4   6  -3   25.13    1.11
  -4   6  -3   23.30    1.48
   4   6  -3   27.51    1.13
   4   6   3   25.20    1.03
  -4   6  -3   24.60    1.91
   4   6   3   24.64    1.43
   4   6  -3   23.63    1.40
  -4   6  -3   24.02    1.12
   4   6   3   27.34    1.51
   4   6   4  179.20    3.75
   4   6  -4  167.66    3.84
  -4   6  -4  171.07    4.75
   4   6  -4  171.51    3.81
   4   6   4  171.56    3.62
  -4   6  -4  176.96    5.62
   4   6   4  173.71    4.39
   4   6  -4  164.07    4.35
  -4   6   4  171.46    3.78
  -4   6  -4  168.48    3.77
   4   6   4  162.03    4.43
   4   6   5  283.25    5.65
   4   6  -5  303.29    5.92
  -4   6  -5  308.08    7.20
   4   6  -5  284.08    5.94
  -4   6  -5  292.19    8.07
   4   6   5  304.09    5.84
   4   6   5  285.06    6.46
   4   6  -5  278.69    6.47
  -4   6   5  283.94    5.81
  -4   6  -5  300.87    5.85
   4   6   6    2.18    0.49
   4   6  -6    1.71    0.49
   4   6  -6    2.05    0.47
  -4   6  -6    2.52    0.72
  -4   6  -6    2.31    0.90
  -4   6   6    2.32    0.59
   4   6   6    2.87    0.48
   4   6   6    2.26    0.66
   4   6  -6    2.08    0.69
  -4   6   6    2.76    0.60
  -4   6  -6    2.85    0.61
   4   6   7  491.23    9.86
   4   6  -7  468.13    9.79
  -4   6   7  480.05    9.10
  -4   6  -7  481.04    9.06
   4   6   7  470.69    8.87
   4   6  -7  500.99    9.24
   4   6  -7  477.69    9.28
  -4   6   7  490.04    9.56
   4   6   7  506.97    9.17
  -4   6  -7  506.37   10.84
   4   6   7  489.23    9.17
   4   6   7  492.12   10.08
  -4   6  -8   23.98    1.09
   4   6   8   24.71    1.43
   4   6  -8   19.33    1.30
  -4   6   8   23.20    1.11
   4   6  -8   22.52    1.14
   4   6   8   22.47    0.96
   4   6  -8   24.47    1.18
  -4   6   8   24.81    1.31
   4   6   8   23.48    1.08
  -4   6  -8   22.92    1.71
   4   6   8   22.32    1.07
   4   6   8   27.57    1.59
   4   6   9    1.76    0.47
   4   6  -9    1.91    0.51
  -4   6   9    2.21    0.58
   4   6  -9    3.36    0.59
   4   6   9    3.44    0.52
  -4   6  -9    2.81    0.57
  -4   6  -9    4.32    0.93
  -4   6   9    2.14    0.55
   4   6   9    2.07    0.71
   4   6  10  190.31    4.29
   4   6 -10  198.86    4.37
   4   6 -10  191.01    4.39
  -4   6  10  193.20    4.12
  -4   6 -10  190.80    4.08
  -4   6  10  186.96    4.58
  -4   6 -10  193.40    5.79
   4   6  10  188.30    4.97
  -4   6 -11  302.22    7.83
   4   6  11  277.67    6.68
   4   6 -11  271.31    6.00
  -4   6  11  287.72    8.28
  -4   6  11  275.10    6.26
   4   6  11  294.01    5.98
   4  -6 -11  290.66    5.78
   4   6 -11  304.92    6.04
  -4   6  11  278.33    5.69
  -4   6 -11  280.94    5.65
   4   6  12   79.50    2.88
  -4   6  12   89.29    4.10
  -4   6  12   78.91    2.62
  -4   6 -12   87.11    3.70
   4   6 -12   71.00    2.21
   4  -6 -12   81.66    2.21
  -4   6  12   81.03    2.17
  -4   6 -12   79.82    2.13
   4   6  12   79.36    2.37
   4  -6 -13    1.58    0.42
   4   6 -13    0.27    0.39
  -4   6  13    0.04    0.53
  -4   6  13    0.20    0.81
  -4   6  13    0.34    0.48
  -4   6 -13    0.36    0.47
  -4   6 -13    0.17    0.70
   4   6  13    1.26    0.66
   4   6  14   19.40    1.43
   4   6 -14   20.31    1.17
  -4   6  14   18.54    1.95
  -4   6  14   18.94    1.25
   4  -6 -14   21.37    0.99
   4   6 -14   18.43    1.00
   4   6 -14   18.25    0.93
  -4   6 -14   20.94    1.90
  -4   6  14   17.70    0.93
  -4   6 -14   18.82    0.94
   4   6  15   47.90    2.27
   4   6 -15   51.80    1.91
  -4   6  15   50.11    3.15
  -4   6  15   46.76    1.99
   4  -6 -15   48.96    1.59
   4   6 -15   46.26    1.69
   4   6 -15   50.62    1.58
  -4   6 -15   48.94    2.93
  -4   6  15   46.22    1.53
   4   6  16    6.51    0.96
   4   6 -16    7.30    0.80
  -4   6  16    5.61    1.31
   4  -6 -16    5.50    0.58
   4   6 -16    5.66    0.64
   4   6 -16    5.92    0.67
  -4   6 -16    7.36    1.30
  -4   6  16    6.09    0.63
   4   6 -17    3.39    0.68
  -4   6  17    1.91    1.04
   4   6 -17    2.53    0.56
   4  -6 -17    2.65    0.47
   4   6 -17    2.45    0.52
  -4   6  17    2.54    0.49
  -4   6 -17    3.76    1.10
   4   6  17    2.67    0.81
   4   6 -18  136.91    3.61
  -4   6  18  138.66    5.56
   4   6 -18  134.54    3.06
   4  -6 -18  134.62    3.14
   4   6 -18  130.82    3.36
  -4   6 -18  141.20    5.41
   4   6  18  125.85    4.06
   4   6 -19   31.75    1.53
  -4   6  19   34.99    2.72
   4   6 -19   32.28    1.22
   4  -6 -19   32.79    1.26
  -4   6 -19   30.59    1.36
   4   6 -19   30.65    1.37
  -4   6 -19   32.19    2.55
   4   6  19   32.22    1.88
   4   6 -20   38.90    1.71
  -4   6  20   41.76    2.99
   4   6 -20   40.13    1.37
   4   6 -20   37.13    1.53
   4  -6 -20   37.79    1.37
  -4   6 -20   38.05    1.54
  -4   6 -20   39.96    2.84
   4   6  20   36.38    2.01
   4   6 -21    0.29    0.56
  -4   6  21    2.27    1.05
   4   6 -21    1.31    0.50
   4   6 -21    1.27    0.49
   4  -6 -21    0.41    0.44
  -4   6 -21    1.20    0.48
  -4   6 -21    1.35    0.90
   4   6  21    0.76    0.69
   4   6  22   39.08    2.04
   4   6 -22   39.63    1.74
  -4   6  22   41.64    3.00
   4   6 -22   39.51    1.33
  -4   6 -22   36.84    1.55
   4   6 -22   37.37    1.55
  -4   6 -22   43.36    2.99
   4  -6 -22   39.92    1.40
   4   6  23   39.20    2.05
   4   6 -23   41.01    1.78
  -4   6  23   43.62    3.07
  -4   6 -23   37.92    1.58
   4   6 -23   38.83    1.58
  -4   6 -23   40.88    2.97
   4  -6 -23   42.86    1.44
   4   6 -23   39.34    1.34
   4   6 -24    0.97    0.63
   4   6 -24    1.43    0.48
  -4   6 -24    1.01    0.52
   4  -6 -24    1.25    0.46
   4   6 -24    0.92    0.50
  -4   6 -24    1.24    0.32
   4   6  24    0.72    0.69
   4   6 -25   28.41    1.42
  -4   6 -25   27.94    0.98
  -4   6 -25   27.11    1.30
   4   6 -25   25.42    1.27
   4   6  25   28.44    1.68
   4   6 -25   26.46    1.05
   4  -6 -25   27.90    1.12
   4   6 -26   57.65    2.02
  -4   6 -26   55.81    1.51
   4   6 -26   53.10    1.87
  -4   6 -26   53.59    1.87
   4   6  26   53.89    2.27
   4   6 -26   54.08    1.55
   4  -6 -26   55.88    1.66
   4   6 -27   60.93    2.05
  -4   6 -27   56.30    1.53
  -4   6 -27   58.97    1.95
   4   6 -27   58.02    1.94
  -4   6 -27   57.77    1.75
   4   6 -27   58.37    1.59
   4  -6 -27   60.17    1.70
  -4   6 -28    2.82    0.56
   4   6 -28    3.29    0.58
   4   6 -28    3.85    0.66
  -4   6 -28    3.78    0.49
   4  -6 -28    3.71    0.49
   4  -6 -28    3.90    0.51
  -4  -6 -28    3.85    0.49
  -4   6 -29   82.69    2.37
   4   6 -29   86.04    2.42
   4   6 -29   88.44    2.44
   4  -6 -29   89.60    2.15
   4  -6 -29   87.81    2.21
  -4  -6 -29   85.30    2.19
  -4   6 -30   33.50    1.32
   4   6 -30   33.56    1.34
   4   6 -30   34.72    1.33
  -4  -6 -30   31.93    1.16
   4  -6 -30   33.56    1.17
   4  -6 -30   34.23    1.14
  -4   6 -31    7.45    0.65
   4   6 -31    7.18    0.66
   4   6 -31    7.70    0.64
  -4  -6 -31    7.56    0.56
   4  -6 -31    8.23    0.57
   4  -6 -31    8.42    0.57
  -4   6 -32    2.99    0.48
   4   6 -32    3.50    0.50
  -4  -6 -32    3.59    0.41
   4  -6 -32    3.45    0.41
   4  -6 -32    3.37    0.41
   4   6 -32    2.99    0.44
   4   6 -33   38.34    1.44
   4  -6 -33   40.37    1.10
   4   6 -34   13.35    0.85
   4  -6 -34   13.41    0.57
   4   6 -35    0.13    0.41
   4  -6 -35    0.22    0.22
   4   6 -36    7.21    0.56
   4   6 -37    0.10    0.28
   4   6  38    1.13    0.25
  -4   7   0  217.06    6.93
   4   7   0  215.91    4.58
  -4   7   0  223.84    4.71
   4   7   0  206.71    5.34
   4   7   0  219.78    4.54
   4   7   0  220.54    5.51
  -4   7  -1   10.50    1.54
  -4   7   1   12.42    1.62
   4   7  -1   10.59    0.74
   4   7   1   11.69    0.72
  -4   7   1   12.89    0.92
  -4   7  -1   12.31    0.91
   4   7   1   10.63    1.10
   4   7  -1   11.30    1.10
   4   7  -1   11.98    0.77
   4   7   1   11.70    0.78
   4   7  -1   15.38    1.22
   4   7   1   12.39    1.13
  -4   7   2    9.52    1.49
  -4   7  -2    9.57    1.54
   4   7  -2    8.76    0.70
  -4   7  -2    8.66    0.81
   4   7  -2    7.90    0.99
   4   7   2    9.92    1.09
   4   7  -2    9.68    1.05
   4   7  -2    8.66    0.68
   4   7   2    8.42    0.67
   4   7   3    0.80    0.41
   4   7  -3    0.36    0.41
   4   7  -3    0.08    0.39
  -4   7   3    1.16    0.94
  -4   7  -3    1.07    0.96
   4   7  -3    1.15    0.69
   4   7  -3    0.14    0.58
   4   7   3    0.44    0.63
  -4   7  -3    0.88    0.60
   4   7  -4   16.08    0.90
   4   7   4   14.89    0.82
   4   7  -4   17.58    0.99
  -4   7   4   18.60    1.93
  -4   7  -4   14.22    1.74
   4   7  -4   16.60    1.27
   4   7   4   16.64    0.85
   4   7   4   13.66    0.72
  -4   7   4   16.06    1.01
  -4   7  -4   15.68    1.01
   4   7   4   16.10    1.28
   4   7  -4   13.67    1.22
   4   7   4   17.54    1.38
   4   7  -5   13.84    0.89
   4   7   5   14.17    0.79
   4   7  -5   13.80    0.91
  -4   7   5   14.33    1.11
  -4   7   5   16.11    1.83
   4   7   5   12.80    0.79
   4   7  -5   13.97    1.19
   4   7   5   13.58    0.69
  -4   7  -5   13.12    1.71
  -4   7   5   14.54    0.98
  -4   7  -5   13.96    0.94
   4   7   5   13.20    1.19
   4   7   5   13.73    1.22
   4   7  -6  355.35    7.13
  -4   7   6  361.21    9.61
  -4   7   6  349.41    7.53
   4   7  -6  360.41    7.79
   4   7   6  344.98    6.90
  -4   7  -6  360.98    9.99
  -4   7   6  355.74    6.98
  -4   7  -6  359.79    6.97
   4   7   6  357.47    7.79
   4   7  -6  342.96    7.70
   4   7  -6  351.80    7.03
   4   7   6  344.01    6.66
   4   7   7    8.22    0.65
   4   7  -7    9.17    0.80
   4   7  -7    9.79    0.82
  -4   7   7    9.62    1.56
  -4   7   7    8.36    0.91
   4   7  -7    8.02    0.93
   4   7   7    7.75    0.67
  -4   7  -7   10.33    1.54
   4   7  -7    8.90    0.73
  -4   7   7    8.79    0.84
  -4   7  -7    8.33    0.82
   4   7   7    9.75    1.07
   4   7  -7    8.65    1.01
  -4   7  -7    8.17    1.15
  -4   7  -8   86.86    3.55
   4   7  -8   80.59    2.36
   4   7   8   75.70    2.03
   4   7  -8   81.09    2.43
  -4   7   8   79.43    3.89
  -4   7   8   77.67    2.67
   4   7   8   78.44    2.24
  -4   7  -8   76.06    4.05
  -4   7   8   80.23    2.29
  -4   7  -8   82.42    2.28
   4   7   8   77.74    2.78
   4   7  -8   73.79    2.73
   4   7   8   75.52    2.88
  -4   7  -9   62.26    3.05
   4   7  -9   61.36    2.03
   4   7  -9   63.87    2.11
  -4   7   9   60.07    2.32
  -4   7   9   63.58    3.50
   4   7   9   60.37    1.93
  -4   7  -9   58.86    3.59
  -4   7   9   61.39    1.94
   4   7   9   59.42    2.38
  -4   7  -9   63.65    1.94
   4   7   9   62.02    2.60
  -4   7 -10   75.60    3.45
   4   7  10   73.83    2.19
   4   7 -10   72.77    2.27
   4   7 -10   69.77    2.30
  -4   7  10   70.75    2.58
  -4   7  10   74.43    3.83
  -4   7 -10   71.94    4.04
   4   7 -10   75.48    2.04
   4   7  10   68.16    2.77
  -4   7 -10   73.29    2.13
  -4   7  10   70.54    2.12
  -4   7 -11   29.41    2.18
   4   7  11   27.58    1.29
   4   7 -11   28.44    1.36
   4   7 -11   29.18    1.42
  -4   7  11   28.48    2.36
  -4   7  11   25.44    1.55
   4  -7 -11   30.81    1.27
  -4   7 -11   28.04    2.58
   4   7 -11   29.43    1.21
   4   7  11   29.91    1.81
  -4   7  11   27.34    1.26
  -4   7 -11   29.40    1.27
  -4   7 -12  215.21    6.69
   4   7  12  211.29    4.78
   4   7 -12  224.86    4.90
   4   7 -12  215.50    4.95
  -4   7  12  223.99    7.27
  -4   7  12  204.52    5.27
   4  -7 -12  209.76    4.60
  -4   7 -12  225.34    7.86
   4   7 -12  222.16    4.50
   4   7  12  208.66    5.61
  -4   7  12  210.56    4.61
  -4   7 -12  210.96    4.57
   4   7  13   73.17    2.31
   4   7 -13   79.97    2.42
   4   7  13   74.18    2.93
  -4   7  13   71.65    2.71
  -4   7  13   77.05    3.97
   4  -7 -13   75.74    2.14
   4   7 -13   77.65    2.11
  -4   7 -13   84.13    4.63
  -4   7  13   72.28    2.15
  -4   7 -13   73.27    2.12
  -4   7 -13   79.72    3.74
   4   7  14  102.28    2.83
   4   7 -14  102.59    2.88
  -4   7 -14   94.51    2.51
  -4   7  14   91.71    2.54
   4   7 -14  100.79    2.51
  -4   7 -14  101.89    5.21
   4  -7 -14  101.95    2.56
  -4   7  14  100.01    4.61
  -4   7  14   94.19    3.18
  -4   7 -14  101.23    4.37
   4   7  14   96.31    3.43
   4   7 -15   21.30    1.27
   4   7  15   21.45    1.60
  -4   7  15   19.54    1.04
  -4   7  15   18.48    1.39
  -4   7  15   22.00    2.17
   4   7 -15   21.21    1.04
  -4   7 -15   22.02    2.50
   4  -7 -15   20.30    1.01
  -4   7 -15   21.62    2.05
   4   7  15   21.97    1.22
   4   7 -16   42.88    1.77
   4   7  16   43.20    2.22
   4   7 -16   44.49    1.84
  -4   7  16   44.24    3.02
  -4   7 -16   43.46    2.92
   4   7 -16   43.64    1.48
   4   7  16   42.81    1.74
   4  -7 -16   39.78    1.45
   4   7  17    1.95    0.85
   4   7 -17    1.21    0.64
  -4   7  17    2.91    1.10
  -4   7 -17    2.58    1.03
   4   7 -17    2.93    0.61
   4   7  17    2.26    0.62
   4  -7 -17    1.43    0.46
  -4   7 -17    0.83    0.51
   4   7 -17    1.53    0.55
   4   7  18   16.44    1.45
   4   7 -18   15.72    1.14
  -4   7  18   18.42    2.08
  -4   7 -18   14.43    1.81
   4   7 -18   14.54    0.90
   4   7  18   15.88    1.09
   4   7 -18   13.97    1.02
   4  -7 -18   15.03    0.87
  -4   7 -18   13.68    1.00
   4   7 -19    0.04    0.71
  -4   7  19   -0.47    0.93
  -4   7 -19    0.67    0.85
   4   7 -19    0.34    0.53
   4   7  19    1.19    0.79
   4  -7 -19    0.15    0.39
  -4   7 -19    0.23    0.50
   4   7 -19    0.37    0.52
   4   7 -20   70.55    2.40
  -4   7  20   66.55    3.80
   4   7 -20   66.39    1.89
  -4   7 -20   67.09    3.78
   4   7  20   62.20    2.72
   4  -7 -20   67.73    1.92
  -4   7 -20   61.04    2.18
   4   7 -20   66.46    2.24
   4   7 -21  121.66    2.80
  -4   7 -21  126.83    6.19
   4   7  21  113.68    3.84
   4   7 -21  117.84    3.33
   4  -7 -21  118.08    2.82
  -4   7 -21  109.99    3.16
   4   7 -21  118.78    3.24
  -4   7 -22   32.90    1.53
   4   7 -22   33.66    1.55
   4   7  22   33.74    1.96
   4   7 -22   36.11    1.30
   4   7 -22   34.93    1.66
   4  -7 -22   35.33    1.28
  -4   7 -23  228.27    5.26
   4   7 -23  232.71    5.29
   4   7  23  230.46    6.00
   4   7 -23  240.68    4.79
   4   7 -23  246.42    5.46
   4  -7 -23  241.64    4.83
   4   7 -24    1.73    0.54
   4   7  24    0.46    0.69
   4  -7 -24    1.44    0.45
  -4   7 -24    0.82    0.53
   4   7 -24    0.35    0.53
   4   7 -24    0.85    0.65
   4   7 -25    8.32    0.88
   4   7  25    8.33    0.90
   4   7 -25    9.00    0.68
   4   7  25    5.77    0.96
  -4   7 -25    5.84    0.75
   4   7 -25    6.94    0.78
   4  -7 -25    7.23    0.60
   4   7  26    3.09    0.71
   4   7  26    1.95    0.73
   4   7 -26    3.34    0.53
  -4   7 -26    3.27    0.62
   4   7 -26    2.78    0.59
   4  -7 -26    2.60    0.43
   4   7 -26    3.17    0.67
   4   7  27    1.55    0.65
  -4   7 -27    1.13    0.50
   4   7 -27    1.23    0.52
   4  -7 -27    1.07    0.38
  -4   7 -27    1.38    0.45
   4   7 -27    1.10    0.56
   4   7  27    1.02    0.63
   4   7  28  205.36    4.57
  -4   7 -28  196.94    4.13
   4  -7 -28  202.67    4.07
  -4  -7 -28  193.67    4.04
   4  -7 -28  198.71    3.94
  -4   7 -28  184.61    4.31
   4   7 -28  189.47    4.37
   4   7 -28  203.82    4.42
   4   7  29    3.08    0.66
  -4   7 -29    2.65    0.44
   4  -7 -29    1.98    0.41
  -4  -7 -29    2.26    0.41
   4   7 -29    2.08    0.52
   4  -7 -29    2.63    0.40
   4   7 -29    2.50    0.57
   4  -7 -30    7.03    0.51
  -4  -7 -30    6.93    0.51
   4  -7 -30    7.36    0.49
   4   7  30    6.55    0.73
   4   7 -30    7.87    0.67
  -4  -7 -31   11.09    0.57
   4  -7 -31   11.50    0.55
   4   7  31   12.44    0.86
   4   7 -31   11.74    0.71
   4  -7 -32    1.46    0.26
   4   7  32    1.88    0.51
   4   7 -32    1.30    0.34
   4   7 -33   47.01    1.30
   4  -7 -33   50.29    1.16
   4   7  34    0.20    0.34
   4   7  35   14.53    0.68
   4   7  36   40.20    1.10
   4   8   0    6.89    0.62
  -4   8   0    7.52    1.44
  -4   8   0    7.95    0.91
   4   8   0    8.28    1.11
   4   8   0    7.53    0.64
   4   8   0    6.71    0.68
   4   8   0    7.33    1.07
   4   8  -1  185.74    4.19
   4   8   1  184.86    4.08
  -4   8   1  194.95    6.65
  -4   8  -1  186.20    6.54
  -4   8   1  201.77    4.41
  -4   8  -1  196.93    4.37
   4   8   1  186.19    5.03
   4   8  -1  187.82    5.05
   4   8   1  188.72    3.92
   4   8  -1  190.33    3.96
   4   8  -1  192.52    5.13
   4   8   1  198.59    5.21
   4   8  -1  185.46    4.06
   4   8   1  187.92    4.03
   4   8  -2    4.55    0.56
   4   8   2    4.70    0.61
   4   8  -2    3.40    0.55
  -4   8  -2    2.10    1.15
   4   8  -2    2.82    0.88
   4   8   2    3.41    0.49
   4   8  -2    3.48    0.58
   4   8  -2    3.78    0.90
   4   8   2    2.95    0.88
  -4   8  -2    3.66    0.83
   4   8   3   17.58    0.89
   4   8  -3   19.20    0.97
   4   8  -3   16.53    0.99
  -4   8   3   18.71    1.34
  -4   8   3   19.06    2.07
  -4   8  -3   19.10    1.20
   4   8  -3   16.58    1.42
   4   8   3   17.42    0.83
   4   8  -3   18.47    0.94
   4   8   3   16.54    1.44
   4   8  -3   19.24    1.44
   4   8   4    1.14    0.46
   4   8  -4    0.95    0.49
   4   8  -4    0.34    0.44
  -4   8   4    0.43    0.96
   4   8   4   -0.44    0.85
   4   8  -4    0.25    0.79
   4   8   4    0.36    0.40
   4   8  -4    0.75    0.53
  -4   8   4    1.36    0.73
   4   8   4    0.60    0.72
   4   8  -4    0.15    0.65
  -4   8   4   -0.20    0.76
  -4   8  -4   -0.03    0.71
   4   8  -5  181.40    4.03
   4   8   5  174.25    3.77
   4   8  -5  178.12    4.20
  -4   8   5  179.89    6.41
  -4   8   5  188.67    4.80
  -4   8   5  187.38    4.24
  -4   8  -5  185.13    4.21
   4   8   5  178.58    4.89
   4   8  -5  174.71    4.84
   4   8   5  172.93    3.62
   4   8  -5  182.94    3.88
   4   8  -5  185.01    4.89
   4   8   5  190.58    5.13
   4   8   6   44.84    1.42
   4   8  -6   45.26    1.62
   4   8  -6   45.85    1.74
  -4   8   6   46.40    2.10
  -4   8   6   45.16    3.03
  -4   8   6   45.48    1.77
  -4   8  -6   48.15    1.80
   4   8   6   43.36    2.16
   4   8  -6   48.27    2.25
   4   8  -6   44.03    1.51
   4   8  -6   46.55    2.12
   4   8   6   45.92    2.29
   4   8  -7   64.56    2.17
  -4   8   7   66.51    2.59
  -4   8   7   69.66    3.76
  -4   8   7   65.91    2.16
  -4   8  -7   69.15    2.18
   4   8   7   66.29    2.67
   4   8  -7   60.53    2.58
   4   8  -7   69.88    1.95
   4   8   7   58.82    2.68
   4   8  -7   66.30    2.08
   4   8  -8  668.64   12.55
  -4   8   8  659.61   15.50
  -4   8   8  657.94   13.17
  -4   8   8  667.11   12.38
  -4   8  -8  677.59   12.37
   4   8   8  658.79   13.24
   4   8  -8  636.48   13.18
   4   8  -8  699.47   12.09
   4   8  -8  669.66   12.34
   4   8   8  641.06   12.17
   4   8  -9   49.72    1.91
  -4   8   9   47.61    2.19
  -4   8   9   53.33    3.33
  -4   8  -9   48.72    1.81
  -4   8   9   50.34    1.84
   4   8   9   45.44    2.18
  -4   8  -9   50.76    3.59
   4   8   9   49.23    1.67
   4   8  -9   51.09    1.82
   4   8  10  302.54    6.24
   4   8 -10  315.83    6.42
   4   8 -10  315.08    6.58
  -4   8  10  311.21    9.07
  -4   8  10  304.75    7.07
  -4   8  10  300.86    6.31
  -4   8 -10  302.25    6.28
  -4   8 -10  311.40    9.97
   4   8  10  312.44    7.48
   4  -8 -10  305.37    6.24
   4   8  11   62.04    1.99
   4   8 -11   67.02    2.15
   4   8 -11   64.84    2.23
  -4   8  11   67.95    3.75
  -4   8  11   63.76    2.59
  -4   8 -11   63.48    2.05
  -4   8  11   62.94    2.07
  -4   8 -11   65.09    4.21
   4   8  11   63.00    2.76
   4  -8 -11   64.24    1.99
   4   8  12  163.69    3.89
   4   8 -12  176.05    4.07
   4   8 -12  167.64    4.17
  -4   8  12  168.77    6.19
  -4   8  12  165.30    4.65
  -4   8  12  161.66    3.87
  -4   8 -12  162.48    6.92
   4   8 -12  168.53    3.70
   4  -8 -12  169.18    3.81
   4   8  12  162.99    4.87
   4   8 -13  252.26    5.35
   4   8 -13  243.17    5.49
  -4   8  13  236.08    5.96
  -4   8  13  233.03    7.69
   4  -8 -13  236.48    5.00
   4   8 -13  242.50    4.95
  -4   8 -13  245.72    8.85
   4   8  13  228.18    5.16
   4   8  13  245.31    6.29
   4   8 -14   43.29    1.72
   4   8 -14   41.30    1.78
  -4   8  14   42.95    3.00
  -4   8  14   40.97    2.08
   4  -8 -14   40.59    1.46
   4   8 -14   43.02    1.50
  -4   8 -14   40.31    3.44
   4   8  14   38.19    2.17
   4   8  14   41.32    1.61
   4   8 -15    7.24    0.86
   4   8  15    7.72    1.18
  -4   8  15    9.21    1.53
  -4   8  15    7.40    1.08
  -4   8 -15    8.22    1.40
  -4   8 -15    6.33    1.59
   4   8 -15    8.75    0.80
   4  -8 -15    7.72    0.69
   4   8  15    8.03    0.76
   4   8 -16  123.45    3.23
   4   8  16  113.09    3.92
  -4   8  16  114.08    5.03
  -4   8 -16  112.55    4.86
  -4   8 -16  115.86    5.92
   4   8 -16  119.45    2.84
   4  -8 -16  112.03    2.79
   4   8  16  112.01    3.07
   4   8 -17  199.31    4.57
   4   8  17  184.65    5.33
  -4   8  17  187.83    6.71
  -4   8 -17  175.34    7.56
   4   8 -17  197.05    4.11
   4   8  17  187.16    4.43
   4  -8 -17  187.78    4.08
  -4   8 -17  180.00    6.53
   4   8 -18    0.11    0.67
   4   8  18    0.22    0.50
  -4   8 -18    0.16    0.98
   4   8 -18    0.39    0.57
   4   8 -18   -0.10    0.62
   4  -8 -18    0.37    0.39
   4   8  18    0.12    0.83
   4   8 -19    2.77    0.78
   4   8  19    3.60    0.64
   4   8 -19    3.21    0.66
   4   8 -19    3.06    0.76
   4  -8 -19    3.15    0.51
   4   8  19    3.27    0.96
   4   8 -20   63.48    2.27
   4   8  20   63.73    2.14
   4   8 -20   65.10    1.86
   4   8 -20   68.54    2.24
   4  -8 -20   61.54    1.78
   4   8  20   64.42    2.78
   4   8 -21   64.42    2.27
   4   8  21   66.40    2.17
   4   8 -21   65.04    1.86
   4   8 -21   65.37    2.20
   4  -8 -21   61.69    1.76
   4   8  21   60.65    2.68
   4   8 -22   41.06    1.78
   4   8  22   41.03    1.66
   4   8 -22   41.86    1.42
   4   8 -22   43.37    1.74
   4  -8 -22   40.91    1.33
   4   8  22   43.32    2.20
   4   8 -23    8.46    0.88
   4   8  23    8.90    0.85
   4   8 -23    9.30    0.76
   4   8 -23    9.38    0.93
   4  -8 -23    8.42    0.61
   4   8  23   10.73    1.20
   4   8 -24  285.00    6.02
   4   8  24  284.42    5.93
   4   8 -24  285.61    5.47
   4  -8 -24  269.07    5.33
   4   8 -24  293.33    5.98
   4   8  25   17.87    1.36
   4   8  25   18.68    1.09
   4   8 -25   17.38    1.11
  -4   8 -25   18.38    0.99
   4   8 -25   17.78    1.10
   4  -8 -25   18.10    0.79
   4   8  26   49.92    1.75
   4   8 -26   51.76    1.81
   4  -8 -26   48.22    1.35
   4   8 -26   53.14    1.82
  -4   8 -26   52.08    1.62
   4   8 -27    2.12    0.60
   4   8  27    1.69    0.54
   4  -8 -27    1.73    0.33
  -4   8 -27    1.68    0.45
   4   8 -27    1.66    0.57
   4   8  27    1.04    0.60
   4  -8 -28    0.18    0.29
  -4  -8 -28    0.47    0.30
   4   8 -28   -0.24    0.51
   4   8  28    0.59    0.48
   4  -8 -28    0.17    0.25
   4   8  28   -0.03    0.46
   4   8 -28    0.18    0.44
  -4   8 -28    0.49    0.37
   4   8 -29   32.23    1.26
  -4   8 -29   31.69    1.07
  -4  -8 -29   28.34    0.93
   4  -8 -29   29.85    0.86
   4   8  29   31.79    1.23
   4   8 -29   31.26    1.20
   4   8 -30   10.00    0.72
   4   8  30    9.65    0.68
   4   8 -30    9.03    0.63
   4   8 -31    6.01    0.48
   4   8 -31    5.81    0.57
   4   8  31    6.46    0.55
   4   8  32   42.08    1.22
   4   8 -32   42.46    1.24
   4   8  33    0.26    0.25
   4   8 -33    0.36    0.30
   4   8  34    0.39    0.20
   4   8 -34    0.66    0.24
   4   9   0   36.58    1.38
  -4   9   0   40.27    2.86
   4   9   0   38.07    2.08
  -4   9   0   37.02    1.68
   4   9   0   38.61    1.30
   4   9   0   37.14    1.30
   4   9   0   39.23    2.13
   4   9  -1   29.91    1.26
  -4   9   1   32.29    1.85
  -4   9   1   29.51    2.49
   4   9   1   31.64    1.91
   4   9  -1   29.38    1.87
  -4   9   1   29.05    1.52
  -4   9  -1   30.08    1.55
   4   9   1   31.10    1.13
   4   9  -1   31.44    1.18
   4   9  -1   34.56    1.96
   4   9   1   34.95    1.98
   4   9  -1   28.98    1.17
   4   9  -2   97.29    2.49
   4   9  -2   98.06    2.66
  -4   9   2  105.68    3.43
  -4   9   2  104.20    4.71
  -4   9  -2  101.75    2.89
   4   9  -2   95.82    3.45
   4   9   2   98.21    2.36
   4   9  -2  105.26    2.48
   4   9   2  108.25    3.64
   4   9  -2  103.01    3.54
   4   9  -3    0.47    0.45
   4   9  -3    0.38    0.45
  -4   9   3    2.00    0.98
   4   9  -3    0.53    0.87
   4   9  -3    0.69    0.53
  -4   9   3    0.73    0.84
   4   9   3    3.46    0.50
   4   9   3    1.10    0.84
   4   9  -3    0.86    0.74
  -4   9  -3    0.18    0.86
   4   9  -4   33.35    1.30
   4   9  -4   34.40    1.44
  -4   9   4   40.52    2.03
  -4   9   4   37.64    2.80
   4   9  -4   34.83    1.90
   4   9   4   34.31    1.13
   4   9  -4   36.30    1.33
   4   9   4   36.50    2.04
   4   9  -4   34.85    1.96
   4   9   4   35.28    2.03
   4   9  -5   24.71    1.10
   4   9  -5   22.00    1.20
  -4   9   5   25.11    1.67
  -4   9   5   24.31    2.28
   4   9  -5   25.67    1.62
   4   9   5   23.38    0.90
   4   9  -5   26.12    1.14
   4   9   5   24.71    1.74
   4   9  -5   23.75    1.66
   4   9   5   24.73    1.78
   4   9  -6  248.02    5.49
  -4   9   6  252.70    6.24
  -4   9   6  254.59    8.02
   4   9   6  247.46    6.29
   4   9  -6  249.07    6.29
   4   9  -6  259.31    5.15
   4   9  -6  253.39    5.21
   4   9   6  261.59    6.60
   4   9  -7  112.36    3.09
  -4   9   7  119.05    3.74
  -4   9   7  111.71    4.94
   4   9   7  111.02    3.68
   4   9  -7  108.59    3.67
   4   9  -7  113.09    2.77
   4   9   7  117.51    3.93
   4   9  -7  114.80    2.83
   4   9  -8    0.58    0.43
   4   9  -8    0.94    0.57
  -4   9   8    0.11    0.89
  -4   9   8    0.82    0.81
   4   9   8    0.15    0.81
   4   9  -8    0.40    0.55
   4  -9  -8    1.03    0.50
   4   9   8    1.02    0.88
  -4   9   9   16.39    2.02
  -4   9   9   21.21    1.56
   4  -9  -9   19.95    1.07
   4   9  -9   19.65    1.03
   4   9  -9   19.50    1.05
   4   9  -9   19.08    1.17
   4  -9 -10  217.83    4.67
  -4   9  10  207.21    7.10
  -4   9  10  214.36    5.63
   4   9 -10  218.75    4.70
   4   9 -10  215.25    4.99
   4   9 -11    0.79    0.67
   4  -9 -11    1.10    0.49
  -4   9  11    1.11    1.00
  -4   9  11   -0.42    0.92
   4   9 -11    0.79    0.52
   4   9  11    0.79    0.88
   4   9 -12  106.71    3.07
  -4   9  12  104.26    3.56
   4  -9 -12  107.36    2.68
   4   9  12  108.50    3.79
   4   9 -12  106.85    2.84
   4   9 -13  153.92    3.62
   4   9 -13  151.11    3.86
  -4   9  13  142.54    4.33
   4  -9 -13  146.42    3.38
   4   9  13  141.95    3.43
   4   9 -13  152.36    3.41
   4   9  13  155.40    4.68
   4   9 -14   44.30    1.62
   4   9 -14   38.71    1.73
  -4   9  14   39.23    2.07
   4  -9 -14   38.70    1.38
   4   9  14   37.35    1.43
   4   9 -14   41.92    1.48
   4   9  14   41.31    2.26
   4   9 -15    6.85    0.83
   4  -9 -15    6.15    0.57
   4   9  15    5.84    0.63
   4   9 -15    6.01    0.73
   4   9 -15    7.40    0.77
   4   9  15    6.69    1.14
   4   9 -16    4.29    0.72
   4  -9 -16    3.83    0.51
   4   9 -16    4.22    0.68
   4   9  16    4.49    0.57
   4   9  16    4.69    1.03
   4   9 -16    4.60    0.73
   4  -9 -17    7.63    0.60
   4   9 -17    7.94    0.81
   4   9  17    7.41    0.68
   4   9  17    7.11    1.13
   4   9 -17    9.18    0.77
   4  -9 -18   28.89    1.09
   4   9 -18   30.93    1.38
   4   9  18   30.58    1.29
   4   9  18   30.08    1.92
   4   9 -18   32.93    1.29
   4  -9 -19    2.83    0.44
   4   9  19    3.41    0.54
   4   9 -19    2.79    0.63
   4   9 -19    4.09    0.69
   4   9  19    3.16    0.95
   4   9 -20   14.65    1.09
   4  -9 -20   13.01    0.69
   4   9  20   14.14    0.88
   4   9 -20   14.61    0.97
   4   9 -20   15.06    0.93
   4   9  20   16.22    1.45
   4   9 -21   15.18    1.09
   4  -9 -21   15.29    0.72
   4   9  21   14.73    0.89
   4   9 -21   15.90    1.01
   4   9 -21   16.14    0.92
   4   9  21   16.33    1.44
   4   9 -22   98.70    2.72
   4  -9 -22   86.14    2.07
   4   9  22   91.32    2.42
   4   9 -22   92.50    2.52
   4   9 -22   94.95    2.31
   4   9  22   89.08    3.15
   4   9 -23   -0.07    0.51
   4   9  23    0.79    0.43
  -4   9 -23    1.46    0.51
   4   9 -23    0.69    0.60
   4   9  23    0.95    0.78
   4  -9 -23    0.71    0.30
   4   9  24   42.95    1.99
   4   9  24   42.79    1.46
   4   9 -24   44.52    1.63
   4  -9 -24   40.41    1.14
  -4   9 -24   46.95    1.54
   4   9 -24   45.25    1.56
   4   9 -25   10.22    0.76
  -4   9 -25   10.73    0.75
   4   9 -25    9.96    0.79
   4   9  25    8.96    0.67
   4   9  25    8.95    0.99
  -4   9 -26   35.35    1.23
   4   9 -26   32.42    1.23
   4   9 -26   33.93    1.31
   4   9  26   31.46    1.16
  -4   9 -27   16.54    0.80
   4   9 -27   15.71    0.81
   4   9 -27   16.69    0.87
   4   9  27   14.82    0.75
   4   9 -28    0.38    0.38
  -4   9 -28    0.24    0.31
   4   9 -28    0.21    0.37
  -4   9  28    0.46    0.40
   4   9  28    0.38    0.30
  -4   9 -29   37.16    1.08
   4   9 -29   41.43    1.23
   4   9 -29   38.08    1.16
   4   9  29   39.31    1.12
   4   9 -30   27.58    0.86
   4   9 -30   24.62    0.80
   4   9 -31    7.14    0.41
   4   9 -31    6.40    0.39
   4  10   0   26.16    1.07
   4  10   0   24.88    1.71
  -4  10   0   28.70    1.82
   4  10   0   25.08    1.77
  -4  10  -1   53.00    2.37
  -4  10   1   48.59    2.30
   4  10   1   49.31    1.49
   4  10  -1   47.29    1.50
   4  10  -1   51.21    2.39
   4  10   1   45.89    2.32
   4  10   1   48.69    2.38
   4  10  -1   47.72    2.35
   4  10  -2    4.71    0.56
  -4  10  -2    6.47    1.12
  -4  10   2    5.19    1.08
   4  10   2    5.25    0.56
   4  10  -2    7.10    0.67
   4  10   2    3.49    0.96
   4  10  -2    5.85    0.98
   4  10  -2    5.13    1.10
   4  10  -3   51.95    1.78
  -4  10   3   60.10    2.57
   4  10  -3   58.65    2.48
   4  10   3   55.59    1.56
   4  10  -3   57.10    1.69
   4  10   3   61.46    2.68
   4  10  -3   57.72    2.58
   4  10  -4   22.73    1.12
  -4  10   4   24.03    1.66
   4  10  -4   21.67    1.50
   4  10   4   22.80    0.91
   4  10  -4   23.76    1.07
   4  10   4   20.57    1.63
   4  10  -4   21.96    1.67
   4  10   4   24.75    1.79
   4  10  -5    0.99    0.48
  -4  10   5    1.66    0.88
   4  10  -5    1.65    0.57
   4  10   5    0.63    0.90
   4  10   5    1.44    0.90
  -4  10   6   20.72    1.56
   4  10  -6   19.59    1.09
   4 -10  -6   18.18    1.02
   4  10  -6   19.78    1.01
   4  10   6   20.54    1.65
   4  10  -7   16.78    0.85
  -4  10   7   17.39    1.48
   4  10  -7   15.46    1.02
   4 -10  -7   19.70    1.02
   4  10  -7   17.69    0.98
   4  10   7   19.26    1.62
   4  10  -8   29.49    1.16
  -4  10   8   30.47    1.91
   4  10  -8   28.69    1.37
   4 -10  -8   31.18    1.27
   4  10  -8   32.11    1.29
   4  10   8   32.23    2.01
   4  10  -9  144.23    3.35
  -4  10   9  156.10    4.52
   4  10  -9  149.86    3.74
   4 -10  -9  156.79    3.48
   4  10  -9  159.68    3.49
   4  10   9  158.16    4.73
  -4  10  10    5.12    1.06
   4  10 -10    5.19    0.72
   4 -10 -10    6.28    0.59
   4  10 -10    6.32    0.74
   4  10 -10    5.91    0.58
  -4  10  11    7.09    1.12
   4  10 -11    7.27    0.81
   4 -10 -11    8.53    0.65
   4  10 -11    8.05    0.81
   4  10 -11    7.55    0.63
   4 -10 -12  205.18    4.28
   4  10 -12  209.28    4.77
   4  10 -12  208.98    4.36
  -4  10  12  211.60    5.48
   4  10 -13   65.32    2.16
   4 -10 -13   58.97    1.68
   4  10 -13   61.43    1.80
   4  10  13   63.72    2.81
   4  10 -14   72.91    2.32
   4  10 -14   70.11    2.03
   4 -10 -14   70.02    1.84
   4  10 -14   70.57    1.98
   4  10  14   77.43    3.02
   4  10 -15   10.97    0.95
   4  10 -15   13.19    0.94
   4 -10 -15   11.10    0.64
   4  10 -15   11.73    0.75
   4  10  15   12.21    1.35
   4  10 -16    0.74    0.59
   4 -10 -16    0.98    0.34
   4  10 -16    1.13    0.44
   4  10 -16    1.45    0.65
   4  10  16    1.11    0.85
   4  10 -17   18.78    1.12
   4  10 -17   20.94    1.01
   4  10  17   19.94    1.57
   4  10 -17   19.18    0.91
   4 -10 -17   16.98    0.72
   4 -10 -18   25.45    0.89
   4  10 -18   27.25    1.33
   4  10 -18   26.80    1.10
   4  10  18   28.90    1.83
   4  10 -18   27.55    1.16
   4  10  19   96.55    3.30
   4  10 -19   91.21    2.30
   4  10  20    0.58    0.78
   4  10 -20    1.10    0.42
   4  10 -21   11.20    0.69
  -4  10 -21   12.54    0.84
   4  10  21   12.16    1.18
   4  10 -22    9.56    0.80
  -4  10 -22   10.22    0.75
   4  10 -22    8.30    0.59
   4  10  22    9.61    1.03
  -4  10 -23    4.08    0.55
   4  10 -23    4.71    0.48
   4  10 -23    3.89    0.57
   4  10  23    3.07    0.77
   4  10 -24   28.96    1.16
   4  10 -24   27.93    0.95
  -4  10 -24   28.98    1.11
   4  10  24   26.56    1.41
  -4  10 -25   33.33    1.13
  -4  10  25   33.99    1.31
   4  10 -25   34.56    1.20
  -4  10  26   19.28    0.94
   4  10 -26   21.09    0.89
  -4  10 -26   20.85    0.85
  -4  10  27    6.99    0.57
   4  10 -27    8.66    0.55
  -4  10 -27    8.08    0.49
  -4  10  28    0.52    0.28
   4  10 -28    1.59    0.30
  -4  11   0  137.06    4.06
   4  11   0  127.67    3.93
  -4  11   1   25.37    1.73
  -4  11  -1   24.95    1.71
   4  11   1   24.72    1.64
   4  11  -1   23.90    1.56
  -4  11  -2    1.21    0.89
  -4  11   2    1.19    0.86
   4  11  -2   -0.18    0.64
   4  11   2    0.58    0.79
   4  11   3   20.30    1.57
   4  11  -3   20.46    0.96
  -4  11   3   21.20    1.59
  -4  11  -3   22.38    1.60
  -4  11  -4   13.51    1.33
  -4  11   4   13.24    1.35
   4  11   4   12.49    1.30
   4  11  -4   14.02    0.81
   4 -11  -4   10.83    0.74
  -4  11   5   15.44    1.42
  -4  11  -5   15.48    1.36
   4  11  -5   13.85    0.81
   4  11   5   16.18    1.43
   4  11  -5   14.52    0.87
   4 -11  -5   13.62    0.81
   4  11  -6  123.54    3.11
   4  11  -6  140.48    3.08
  -4  11  -6  150.14    4.12
  -4  11   6  139.66    4.12
   4  11   6  146.72    4.32
   4 -11  -6  129.57    3.02
   4  11  -7    3.07    0.51
  -4  11  -7    3.93    0.99
   4  11  -7    3.49    0.63
  -4  11   7    3.07    0.94
   4  11   7    3.85    1.03
   4 -11  -7    2.77    0.44
   4  11  -8   39.57    1.50
   4  11  -8   46.10    1.47
  -4  11  -8   45.19    2.10
  -4  11   8   43.53    2.14
   4  11   8   45.85    2.28
   4  11  -9    0.30    0.45
   4  11  -9    1.16    0.57
  -4  11   9    2.04    0.93
   4  11   9    1.05    0.84
   4 -11  -9    0.91    0.34
   4  11 -10   21.58    1.09
   4  11 -10   24.49    1.10
   4 -11 -10   21.21    0.85
  -4  11  10   23.81    1.61
   4  11  10   26.37    1.72
  -4  11  11   17.73    1.40
   4  11 -11   18.25    1.01
   4  11  11   19.47    1.55
   4 -11 -11   14.85    0.69
   4  11 -12   33.68    1.37
  -4  11 -12   35.90    1.49
   4  11 -13   10.98    0.82
  -4  11  13   11.72    0.89
  -4  11 -13   12.08    0.87
   4  11  14   16.21    1.42
   4  11 -14   17.69    1.00
  -4  11 -14   18.89    0.99
  -4  11  14   19.73    1.05
   4  11  15    5.60    1.02
   4  11 -15    4.61    0.64
  -4  11  15    5.84    0.63
  -4  11 -15    4.85    0.58
   4  11 -16   17.16    0.98
   4  11  16   18.39    1.44
   4  11 -17   78.39    2.20
  -4  11 -17   81.03    2.19
   4  11  17   84.45    2.92
  -4  11 -18    2.06    0.52
   4  11 -18    1.56    0.48
   4  11  18    1.74    0.80
   4  11 -19    8.57    0.69
  -4  11 -19    8.89    0.69
   4  11  19    8.71    1.00
   4  11 -20   95.22    2.40
   4  11  20   92.53    2.94
  -4  11  21    3.88    0.61
   4  11  21    3.04    0.70
   4  11 -21    3.03    0.49
  -4  11 -21    3.26    0.49
  -4  11  22    0.32    0.44
   4  11  22   -0.09    0.53
  -4  11 -22    0.21    0.35
  -4  11  23    1.00    0.44
   4  11  23    0.38    0.48
  -4  11 -23    0.76    0.35
[truncated: 289,412 more chars]
